# Supplementary material for: 1-(3,5-Di­fluoro­phen­yl)-4,4,4-tri­fluoro­butane-1,3-dione
Source: Acta Crystallogr Sect E Struct Rep Online. 2013 Oct 26;69(Pt 11):o1705. doi: 10.1107/S1600536813028535 (PMC3884355; doi:10.1107/S1600536813028535)
Supplement: Supplementary file 1 [file e-69-o1705-sup1.cif]

##############################################################################
#                                                                            #
# This CIF contains the data in a paper accepted for publication in          #
# Acta Crystallographica Section E. It conforms to the requirements of       #
# Notes for Authors for Acta Crystallographica Section E, and has been       #
# peer reviewed under the auspices of the IUCr Commission on Journals.       #
#                                                                            #
# Full details of the Crystallographic Information File format               #
# are given in the paper "The Crystallographic Information File (CIF):       #
# a New Standard Archive File for Crystallography" by S. R. Hall, F. H.      #
# Allen and I. D. Brown [Acta Cryst. (1991), A47, 655-685].                  #
#                                                                            #
# The current version of the core CIF dictionary is obtainable from          #
# ftp://ftp.iucr.org/pub/cif_core.dic.                                       #
#                                                                            #
# Software is freely available for graphical display of the structure(s)     #
# in this CIF. For information consult the CIF software page                 #
# http://www.iucr.org/resources/cif/software.                                #
#                                                                            #
# This file may be used for bona fide research purposes within the           #
# scientific community so long as proper attribution is given to the journal # 
# article from which it was obtained.                                        #
#                                                                            #
##############################################################################
data_I
_audit_creation_method     SHELXL-97
_database_code_depnum_ccdc_archive     'CCDC 966924'
_chemical_name_systematic
;
1-(3,5-Difluorophenyl)-4,4,4-trifluorobutane-1,3-dione
;
_chemical_name_common     ?
_chemical_formula_moiety     'C10 H5 F5 O2'
_chemical_formula_sum     'C10 H5 F5 O2'
_chemical_formula_iupac     'C10 H5 F5 O2'
_chemical_formula_weight     252.14
_chemical_melting_point     393
_symmetry_cell_setting     monoclinic
_symmetry_space_group_name_H-M     'C 2/c'
_symmetry_space_group_name_hall     '-C 2yc'
loop_
    _symmetry_equiv_pos_as_xyz
    'x, y, z'
    '-x, y, -z+1/2'
    'x+1/2, y+1/2, z'
    '-x+1/2, y+1/2, -z+1/2'
    '-x, -y, -z'
    'x, -y, z-1/2'
    '-x+1/2, -y+1/2, -z'
    'x+1/2, -y+1/2, z-1/2'
_cell_length_a     12.393(4)
_cell_length_b     13.433(5)
_cell_length_c     12.877(5)
_cell_angle_alpha     90.00
_cell_angle_beta     112.49(2)
_cell_angle_gamma     90.00
_cell_volume     1980.7(13)
_cell_formula_units_Z     8
_cell_measurement_reflns_used     1023
_cell_measurement_theta_min     0.0
_cell_measurement_theta_max     24.6
_cell_measurement_temperature     294(2)
_cell_special_details     Prism
_exptl_crystal_description     Prism
_exptl_crystal_colour     Colourless
_exptl_crystal_size_max     0.24
_exptl_crystal_size_mid     0.20
_exptl_crystal_size_min     0.16
_exptl_crystal_density_diffrn     1.691
_exptl_crystal_density_meas     ?
_exptl_crystal_density_method     'not measured'
_exptl_crystal_F_000     1008
_exptl_absorpt_coefficient_mu     0.178
_exptl_absorpt_correction_type     multi-scan
_exptl_absorpt_process_details     '(SADABS; Bruker, 2009)'
_exptl_absorpt_correction_T_min     0.9585
_exptl_absorpt_correction_T_max     0.9721
_exptl_special_details     ?
_diffrn_ambient_temperature     294(2)
_diffrn_radiation_type     MoK\a
_diffrn_radiation_wavelength     0.71073
_diffrn_radiation_source     'fine-focus sealed tube'
_diffrn_radiation_monochromator     graphite
_diffrn_measurement_device_type     'Bruker APEXII CCD'
_diffrn_measurement_method     'phi and \w scans'
_diffrn_detector_area_resol_mean     ?
_diffrn_reflns_number     5651
_diffrn_reflns_av_R_equivalents     0.0395
_diffrn_reflns_av_sigmaI/netI     0.0345
_diffrn_reflns_theta_min     2.34
_diffrn_reflns_theta_max     24.60
_diffrn_reflns_theta_full     24.60
_diffrn_measured_fraction_theta_max     0.958
_diffrn_measured_fraction_theta_full     0.958
_diffrn_reflns_limit_h_min     -14
_diffrn_reflns_limit_h_max     14
_diffrn_reflns_limit_k_min     -15
_diffrn_reflns_limit_k_max     7
_diffrn_reflns_limit_l_min     -14
_diffrn_reflns_limit_l_max     14
_diffrn_standards_number     1234
_diffrn_standards_interval_count     2
_diffrn_standards_interval_time     ?
_diffrn_standards_decay_%     1
_refine_special_details
;
Refinement of <i>F</i>^2^ against ALL reflections. The weighted <i>R</i>-factor
<i>wR</i> and goodness of fit <i>S</i> are based on <i>F</i>^2^, conventional
<i>R</i>-factors <i>R</i> are based on <i>F</i>, with <i>F</i> set to zero for
negative <i>F</i>^2^. The threshold expression of <i>F</i>^2^ >
\s(<i>F</i>^2^) is used only for calculating <i>R</i>-factors(gt) <i>etc</i>.
and is not relevant to the choice of reflections for refinement.
<i>R</i>-factors based on <i>F</i>^2^ are statistically about twice as large
as those based on <i>F</i>, and <i>R</i>- factors based on ALL data will be
even larger.
;
_reflns_number_total     1604
_reflns_number_gt     1246
_reflns_threshold_expression     I>2\s(I)
_refine_ls_structure_factor_coef     Fsqd
_refine_ls_matrix_type     full
_refine_ls_R_factor_all     0.0888
_refine_ls_R_factor_gt     0.0743
_refine_ls_wR_factor_gt     0.2195
_refine_ls_wR_factor_ref     0.2389
_refine_ls_goodness_of_fit_ref     1.082
_refine_ls_restrained_S_all     1.082
_refine_ls_number_reflns     1604
_refine_ls_number_parameters     154
_refine_ls_number_restraints     0
_refine_ls_hydrogen_treatment     constr
_refine_ls_weighting_scheme     calc
_refine_ls_weighting_details
         'calc w=1/[\s^2^(Fo^2^)+(0.1433P)^2^+2.2069P] where P=(Fo^2^+2Fc^2^)/3'
_atom_sites_solution_hydrogens     geom
_atom_sites_solution_primary     direct
_atom_sites_solution_secondary     difmap
_refine_ls_shift/su_max     0.012
_refine_ls_shift/su_mean     0.003
_refine_diff_density_max     0.429
_refine_diff_density_min     -0.466
_refine_ls_extinction_method     none
_refine_ls_extinction_coef     ?
loop_
    _atom_type_symbol
    _atom_type_description
    _atom_type_scat_dispersion_real
    _atom_type_scat_dispersion_imag
    _atom_type_scat_source
    'C' 'C' 0.0033 0.0016
                         'International Tables Vol C Tables 4.2.6.8 and 6.1.1.4'
    'H' 'H' 0.0000 0.0000
                         'International Tables Vol C Tables 4.2.6.8 and 6.1.1.4'
    'F' 'F' 0.0171 0.0103
                         'International Tables Vol C Tables 4.2.6.8 and 6.1.1.4'
    'O' 'O' 0.0106 0.0060
                         'International Tables Vol C Tables 4.2.6.8 and 6.1.1.4'
_computing_data_collection     'APEX2 (Bruker, 2009)'
_computing_cell_refinement     'SAINT-Plus (Bruker, 2009)'
_computing_data_reduction     'SAINT-Plus (Bruker, 2009)'
_computing_structure_solution     'SHELXS97 (Sheldrick, 2008)'
_computing_structure_refinement     'SHELXL97 (Sheldrick, 2008)'
_computing_molecular_graphics     'Mercury (Macrae <i>et al.</i>, 2008)'
_computing_publication_material     'SHELXL97 (Sheldrick, 2008)'
loop_
    _atom_site_type_symbol
    _atom_site_label
    _atom_site_fract_x
    _atom_site_fract_y
    _atom_site_fract_z
    _atom_site_U_iso_or_equiv
    _atom_site_adp_type
    _atom_site_calc_flag
    _atom_site_refinement_flags
    _atom_site_occupancy
    _atom_site_symmetry_multiplicity
    _atom_site_disorder_assembly
    _atom_site_disorder_group
    C C1 0.0373(3) 0.3441(3) 0.4970(3) 0.0558(9) Uani d . 1 1 . .
    H H1 0.0691 0.4058 0.4923 0.067 Uiso calc R 1 1 . .
    C C2 -0.0308(3) 0.3323(3) 0.5594(3) 0.0624(10) Uani d . 1 1 . .
    C C3 -0.0787(4) 0.2426(3) 0.5705(3) 0.0684(11) Uani d . 1 1 . .
    H H3 -0.1238 0.2360 0.6135 0.082 Uiso calc R 1 1 . .
    C C4 -0.0565(4) 0.1636(3) 0.5147(4) 0.0649(10) Uani d . 1 1 . .
    C C5 0.0106(3) 0.1700(3) 0.4506(3) 0.0574(9) Uani d . 1 1 . .
    H H5 0.0242 0.1143 0.4144 0.069 Uiso calc R 1 1 . .
    C C6 0.0574(3) 0.2624(2) 0.4416(3) 0.0474(8) Uani d . 1 1 . .
    C C7 0.1298(3) 0.2699(2) 0.3734(3) 0.0476(8) Uani d . 1 1 . .
    C C8 0.1640(3) 0.3603(3) 0.3419(3) 0.0511(8) Uani d . 1 1 . .
    H H8A 0.0937 0.3983 0.3019 0.061 Uiso calc R 1 1 . .
    H H8B 0.2077 0.3967 0.4101 0.061 Uiso calc R 1 1 . .
    C C9 0.2304(3) 0.3596(3) 0.2760(3) 0.0515(9) Uani d . 1 1 . .
    C C10 0.2656(3) 0.4562(3) 0.2375(3) 0.0624(10) Uani d . 1 1 . .
    F F1 -0.0500(3) 0.4121(2) 0.6129(3) 0.1000(11) Uani d . 1 1 . .
    F F2 -0.1027(3) 0.0740(2) 0.5224(3) 0.1010(11) Uani d . 1 1 . .
    F F3 0.2245(3) 0.4627(2) 0.1272(2) 0.0913(9) Uani d . 1 1 . .
    F F4 0.3807(2) 0.4629(2) 0.2695(3) 0.0989(10) Uani d . 1 1 . .
    F F5 0.2306(3) 0.5370(2) 0.2748(3) 0.1110(13) Uani d . 1 1 . .
    O O1 0.1598(2) 0.18650(19) 0.3425(2) 0.0671(8) Uani d . 1 1 . .
    O O2 0.2645(2) 0.2827(2) 0.2411(2) 0.0666(8) Uani d . 1 1 . .
loop_
    _atom_site_aniso_label
    _atom_site_aniso_U_11
    _atom_site_aniso_U_22
    _atom_site_aniso_U_33
    _atom_site_aniso_U_12
    _atom_site_aniso_U_13
    _atom_site_aniso_U_23
    C1 0.065(2) 0.051(2) 0.066(2) 0.0018(15) 0.0410(17) -0.0022(16)
    C2 0.072(2) 0.063(2) 0.070(2) 0.0110(18) 0.0473(19) -0.0002(17)
    C3 0.070(2) 0.083(3) 0.073(2) 0.007(2) 0.050(2) 0.012(2)
    C4 0.072(2) 0.059(2) 0.081(2) -0.0095(18) 0.048(2) 0.0108(19)
    C5 0.064(2) 0.050(2) 0.069(2) -0.0058(15) 0.0380(17) -0.0011(15)
    C6 0.0508(18) 0.0460(18) 0.0561(18) 0.0013(13) 0.0323(15) 0.0034(14)
    C7 0.0473(16) 0.0457(18) 0.0588(19) 0.0002(13) 0.0306(15) -0.0036(14)
    C8 0.0564(18) 0.0448(19) 0.065(2) 0.0001(14) 0.0373(16) -0.0009(15)
    C9 0.0535(18) 0.048(2) 0.063(2) -0.0011(14) 0.0335(16) -0.0016(15)
    C10 0.069(2) 0.058(2) 0.079(3) -0.0047(17) 0.049(2) -0.0035(18)
    F1 0.146(3) 0.0803(18) 0.121(2) 0.0129(16) 0.105(2) -0.0090(15)
    F2 0.125(2) 0.0773(18) 0.138(3) -0.0305(16) 0.092(2) 0.0011(16)
    F3 0.112(2) 0.0859(19) 0.0818(18) -0.0116(15) 0.0440(15) 0.0191(13)
    F4 0.0676(15) 0.096(2) 0.139(3) -0.0226(13) 0.0460(15) 0.0177(17)
    F5 0.169(3) 0.0515(16) 0.173(3) -0.0089(16) 0.133(3) -0.0034(16)
    O1 0.0897(19) 0.0399(14) 0.102(2) 0.0042(12) 0.0704(16) -0.0031(12)
    O2 0.0793(17) 0.0555(16) 0.0924(19) 0.0030(12) 0.0633(15) -0.0029(13)
_geom_special_details
;
All e.s.d.'s (except the e.s.d. in the dihedral angle between two l.s. planes)
are estimated using the full covariance matrix. The cell e.s.d.'s are taken
into account individually in the estimation of e.s.d.'s in distances, angles
and torsion angles; correlations between e.s.d.'s in cell parameters are only
used when they are defined by crystal symmetry. An approximate (isotropic)
treatment of cell e.s.d.'s is used for estimating e.s.d.'s involving l.s.
planes.
;
loop_
    _geom_bond_atom_site_label_1
    _geom_bond_atom_site_label_2
    _geom_bond_site_symmetry_2
    _geom_bond_distance
    _geom_bond_publ_flag
    C1 C2 . 1.379(5) ?
    C1 C6 . 1.383(5) ?
    C1 H1 . 0.9300 ?
    C2 F1 . 1.344(5) ?
    C2 C3 . 1.374(6) ?
    C3 C4 . 1.367(6) ?
    C3 H3 . 0.9300 ?
    C4 F2 . 1.353(5) ?
    C4 C5 . 1.381(5) ?
    C5 C6 . 1.393(5) ?
    C5 H5 . 0.9300 ?
    C6 C7 . 1.479(5) ?
    C7 O1 . 1.290(4) ?
    C7 C8 . 1.396(5) ?
    C8 C9 . 1.389(5) ?
    C8 H8A . 0.9700 ?
    C8 H8B . 0.9700 ?
    C9 O2 . 1.262(4) ?
    C9 C10 . 1.512(5) ?
    C10 F3 . 1.316(5) ?
    C10 F5 . 1.327(5) ?
    C10 F4 . 1.328(4) ?
loop_
    _geom_angle_atom_site_label_1
    _geom_angle_atom_site_label_2
    _geom_angle_atom_site_label_3
    _geom_angle_site_symmetry_1
    _geom_angle_site_symmetry_3
    _geom_angle
    _geom_angle_publ_flag
    C2 C1 C6 . . 118.8(3) ?
    C2 C1 H1 . . 120.6 ?
    C6 C1 H1 . . 120.6 ?
    F1 C2 C3 . . 118.5(3) ?
    F1 C2 C1 . . 118.4(4) ?
    C3 C2 C1 . . 123.1(4) ?
    C4 C3 C2 . . 116.4(3) ?
    C4 C3 H3 . . 121.8 ?
    C2 C3 H3 . . 121.8 ?
    F2 C4 C3 . . 118.5(3) ?
    F2 C4 C5 . . 117.9(4) ?
    C3 C4 C5 . . 123.7(4) ?
    C4 C5 C6 . . 118.0(4) ?
    C4 C5 H5 . . 121.0 ?
    C6 C5 H5 . . 121.0 ?
    C1 C6 C5 . . 120.0(3) ?
    C1 C6 C7 . . 121.5(3) ?
    C5 C6 C7 . . 118.4(3) ?
    O1 C7 C8 . . 120.7(3) ?
    O1 C7 C6 . . 115.8(3) ?
    C8 C7 C6 . . 123.5(3) ?
    C9 C8 C7 . . 119.2(3) ?
    C9 C8 H8A . . 107.5 ?
    C7 C8 H8A . . 107.5 ?
    C9 C8 H8B . . 107.5 ?
    C7 C8 H8B . . 107.5 ?
    H8A C8 H8B . . 107.0 ?
    O2 C9 C8 . . 125.5(3) ?
    O2 C9 C10 . . 114.0(3) ?
    C8 C9 C10 . . 120.5(3) ?
    F3 C10 F5 . . 106.9(4) ?
    F3 C10 F4 . . 104.9(3) ?
    F5 C10 F4 . . 107.1(3) ?
    F3 C10 C9 . . 111.8(3) ?
    F5 C10 C9 . . 114.1(3) ?
    F4 C10 C9 . . 111.5(3) ?
loop_
    _geom_torsion_atom_site_label_1
    _geom_torsion_atom_site_label_2
    _geom_torsion_atom_site_label_3
    _geom_torsion_atom_site_label_4
    _geom_torsion_site_symmetry_1
    _geom_torsion_site_symmetry_2
    _geom_torsion_site_symmetry_3
    _geom_torsion_site_symmetry_4
    _geom_torsion
    _geom_torsion_publ_flag
    C6 C1 C2 F1 . . . . -179.9(3) ?
    C6 C1 C2 C3 . . . . 0.8(6) ?
    F1 C2 C3 C4 . . . . -179.9(4) ?
    C1 C2 C3 C4 . . . . -0.6(6) ?
    C2 C3 C4 F2 . . . . -179.5(4) ?
    C2 C3 C4 C5 . . . . 0.4(6) ?
    F2 C4 C5 C6 . . . . 179.4(3) ?
    C3 C4 C5 C6 . . . . -0.5(6) ?
    C2 C1 C6 C5 . . . . -0.9(5) ?
    C2 C1 C6 C7 . . . . -179.9(3) ?
    C4 C5 C6 C1 . . . . 0.7(5) ?
    C4 C5 C6 C7 . . . . 179.8(3) ?
    C1 C6 C7 O1 . . . . 168.0(3) ?
    C5 C6 C7 O1 . . . . -11.0(5) ?
    C1 C6 C7 C8 . . . . -12.7(5) ?
    C5 C6 C7 C8 . . . . 168.3(3) ?
    O1 C7 C8 C9 . . . . 0.4(5) ?
    C6 C7 C8 C9 . . . . -178.9(3) ?
    C7 C8 C9 O2 . . . . -0.3(6) ?
    C7 C8 C9 C10 . . . . 178.1(3) ?
    O2 C9 C10 F3 . . . . 59.0(4) ?
    C8 C9 C10 F3 . . . . -119.5(4) ?
    O2 C9 C10 F5 . . . . -179.5(3) ?
    C8 C9 C10 F5 . . . . 1.9(5) ?
    O2 C9 C10 F4 . . . . -58.1(4) ?
    C8 C9 C10 F4 . . . . 123.4(4) ?
loop_
    _geom_hbond_atom_site_label_D
    _geom_hbond_atom_site_label_H
    _geom_hbond_atom_site_label_A
    _geom_hbond_site_symmetry_A
    _geom_hbond_distance_DH
    _geom_hbond_distance_HA
    _geom_hbond_distance_DA
    _geom_hbond_angle_DHA
    C3 H3 O2 8_456 0.93 2.53 3.462(5) 177
_iucr_refine_instructions_details
;
TITL sreenivas_w01_x04_0m_ins in C 2/c
CELL  0.71073  12.3934  13.4328  12.8769   90.000  112.488   90.000
ZERR     8.00   0.0042   0.0054   0.0049    0.000    0.020    0.000
LATT   7
SYMM  - X,   Y, 1/2 - Z
SFAC  C    H    F    O
UNIT  80   40   40   16
SIZE 0.24 0.20 0.16
OMIT 10 0 0
MERG   2
FMAP   2
PLAN   20
BOND  $H
ACTA 50
CONF
TEMP 21
L.S.   4
LIST 4
WGHT      0.1433      2.2069
FVAR       0.18875
MOLE    1
C1    1    0.037389    0.344086    0.497005    11.00000    0.06408    0.05065 =
         0.06624   -0.00225    0.04075    0.00193
AFIX  43
H1    2    0.069269    0.405798    0.492367    11.00000   -1.20000
AFIX   0
C2    1   -0.030878    0.332229    0.559406    11.00000    0.07190    0.06336 =
         0.06988   -0.00007    0.04721    0.01113
C3    1   -0.078682    0.242663    0.570463    11.00000    0.06955    0.08346 =
         0.07244    0.01193    0.04974    0.00696
AFIX  43
H3    2   -0.123772    0.236088    0.613540    11.00000   -1.20000
AFIX   0
C4    1   -0.056454    0.163616    0.514743    11.00000    0.07056    0.05969 =
         0.08049    0.01078    0.04738   -0.00943
C5    1    0.010716    0.170051    0.450604    11.00000    0.06461    0.04994 =
         0.06905   -0.00102    0.03818   -0.00558
AFIX  43
H5    2    0.024351    0.114326    0.414516    11.00000   -1.20000
AFIX   0
C6    1    0.057389    0.262368    0.441566    11.00000    0.04993    0.04663 =
         0.05599    0.00338    0.03192    0.00119
C7    1    0.129911    0.269907    0.373408    11.00000    0.04712    0.04586 =
         0.05887   -0.00362    0.03059    0.00017
C8    1    0.163900    0.360256    0.341853    11.00000    0.05586    0.04484 =
         0.06472   -0.00106    0.03711    0.00010
AFIX  23
H8A   2    0.093559    0.398116    0.301755    11.00000   -1.20000
H8B   2    0.207432    0.396754    0.410091    11.00000   -1.20000
AFIX   0
C9    1    0.230487    0.359576    0.276068    11.00000    0.05308    0.04836 =
         0.06304   -0.00166    0.03343   -0.00117
C10   1    0.265573    0.456235    0.237447    11.00000    0.06830    0.05817 =
         0.07906   -0.00360    0.04906   -0.00469
F1    3   -0.050027    0.412168    0.612930    11.00000    0.14525    0.08045 =
         0.12094   -0.00907    0.10392    0.01284
F2    3   -0.102728    0.074040    0.522398    11.00000    0.12628    0.07727 =
         0.13816    0.00108    0.09300   -0.03062
F3    3    0.224507    0.462741    0.127175    11.00000    0.11245    0.08569 =
         0.08209    0.01921    0.04423   -0.01137
F4    3    0.380648    0.462916    0.269353    11.00000    0.06778    0.09614 =
         0.13899    0.01762    0.04615   -0.02273
F5    3    0.230605    0.537003    0.274838    11.00000    0.16816    0.05179 =
         0.17274   -0.00333    0.13252   -0.00891
O1    4    0.159729    0.186502    0.342457    11.00000    0.08893    0.04013 =
         0.10200   -0.00318    0.07003    0.00410
O2    4    0.264428    0.282673    0.241031    11.00000    0.07890    0.05534 =
         0.09257   -0.00286    0.06317    0.00304
HKLF 4
REM Highest difference peak  0.438,  deepest hole -0.475,  1-sigma level  0.066
REM  sreenivas_w01_x04_0m_ins in C 2/c
REM R1 =  0.0748 for   1247 Fo > 4sig(Fo)  and  0.0892 for all   1605 data
REM    154 parameters refined using      0 restraints
END
;
data_New_Global_Publ_Block
_journal_date_recd_electronic     2013-10-14
_journal_date_accepted     2013-10-17
_journal_name_full     'Acta Crystallographica, Section E'
_journal_year     2013
_journal_volume     69
_journal_issue     11
_journal_page_first     o1705
_journal_page_last     o1705
_journal_paper_category     QO
_journal_paper_doi     10.1107/S1600536813028535
_journal_coeditor_code     HB7151
_publ_contact_author_name     'Sreenivasa, S.'
_publ_contact_author_address
;
Department of Studies and Research in Chemistry, U.C.S.,
Tumkur University, Tumkur
Karnataka 572 103, India
;
_publ_contact_author_email     drsreenivasa@yahoo.co.in
_publ_contact_author_fax     ?
_publ_contact_author_phone     '+919620230672'
_publ_section_title
;
1-(3,5-Difluorophenyl)-4,4,4-trifluorobutane-1,3-dione
;
loop_
    _publ_author_name
    _publ_author_footnote
    _publ_author_address
    'Manoj Kumar, K.E.' .
;
Department of Studies and Research in Chemistry
Tumkur University, Tumkur
Karnataka 572 103, India
;
    'Palakshamurthy, B. S.' .
;
Department of Studies and Research in Physics, U.C.S.
Tumkur University, Tumkur
Karnataka 572 103, India
;
    'Suchetan, P. A.' .
;
Department of Studies and Research in Chemistry, U.C.S.,
Tumkur University, Tumkur
Karnataka 572 103, India
;
    'Madan Kumar, S.' .
;
Department of Studies in Physics, University of Mysore,
Manasagangotri, Mysore, India
;
    'Lokanath, N.K.' .
;
Department of Studies in Physics, University of Mysore,
Manasagangotri, Mysore, India
;
    'Sreenivasa, S.' .
;
Department of Studies and Research in Chemistry
Tumkur University, Tumkur
Karnataka 572 103, India
;
