# Supplementary material for: 1-(3,5-Di­fluoro­phen­yl)-4,4,4-tri­fluoro­butane-1,3-dione
Source: Acta Crystallogr Sect E Struct Rep Online. 2013 Oct 26;69(Pt 11):o1705. doi: 10.1107/S1600536813028535 (PMC3884355; doi:10.1107/S1600536813028535)
Supplement: Supplementary file 2 [file e-69-o1705-Isup2.hkl]

# 
# h,k,l, Fc-squared, Fo-squared, sigma(Fo-squared) and status flag 
# 
data_I
_shelx_title ' sreenivas_w01_x04_0m_ins in C 2/c' 
_shelx_refln_list_code          4 
_shelx_F_calc_maximum      166.83 
_exptl_crystal_F_000      1008.00 
_reflns_d_resolution_high  0.8537 
 
loop_ 
 _symmetry_equiv_pos_as_xyz 
 'x, y, z' 
 '-x, y, -z+1/2' 
 'x+1/2, y+1/2, z' 
 '-x+1/2, y+1/2, -z+1/2' 
 '-x, -y, -z' 
 'x, -y, z-1/2' 
 '-x+1/2, -y+1/2, -z' 
 'x+1/2, -y+1/2, z-1/2' 
 
_cell_length_a    12.3934 
_cell_length_b    13.4328 
_cell_length_c    12.8769 
_cell_angle_alpha  90.000 
_cell_angle_beta  112.488 
_cell_angle_gamma  90.000 
 
_shelx_F_squared_multiplier     1.000 
 
loop_ 
 _refln_index_h 
 _refln_index_k 
 _refln_index_l 
 _refln_F_squared_calc 
 _refln_F_squared_meas 
 _refln_F_squared_sigma 
 _refln_observed_status 
   2   0   0      491.01      724.84     21.85 o 
   4   0   0     4996.93     4481.29    346.75 o 
   6   0   0     5567.31     3341.36    141.84 o 
   8   0   0      863.05      888.96     24.32 o 
  12   0   0       16.76       11.83      5.48 o 
   1   1   0       93.50      132.52      6.10 o 
   3   1   0     1007.26     1326.61     27.91 o 
   5   1   0     8856.49     7722.43    259.79 o 
   7   1   0     1456.78     1325.49     26.36 o 
   9   1   0      246.70      228.56     13.50 o 
  11   1   0       37.45       48.03      7.22 o 
  13   1   0        4.06        1.47      3.36 o 
   2   2   0    16028.31    15721.49    315.71 o 
   4   2   0      159.03       64.76      4.05 o 
   6   2   0     1315.99      934.67     24.15 o 
   8   2   0      517.19      523.54     19.27 o 
  10   2   0      309.98      373.05     30.60 o 
  12   2   0        7.38       12.71      2.79 o 
   1   3   0     1440.11     1188.18     34.36 o 
   3   3   0       51.65      100.03      3.42 o 
   5   3   0     2153.51     1810.28     76.96 o 
   7   3   0      148.16      172.97      7.80 o 
   9   3   0        1.82        0.74      2.73 o 
  11   3   0      113.39      114.65      5.91 o 
  13   3   0       29.21       12.83      4.43 o 
   2   4   0    10652.72    11576.95    280.31 o 
   4   4   0      218.10      265.75      9.73 o 
   6   4   0     2357.74     2830.64     52.34 o 
   8   4   0      300.55      254.43      8.51 o 
  10   4   0        0.03        0.81      2.79 o 
  12   4   0       19.59       16.38      4.77 o 
   1   5   0     2274.97     2206.01     51.68 o 
   3   5   0      182.01      195.32      9.10 o 
   5   5   0      403.22      560.88     11.91 o 
   7   5   0        4.45       13.74      2.67 o 
   9   5   0       27.33       34.72      4.15 o 
  11   5   0        0.86       -0.11      2.51 o 
   2   6   0      297.43      406.95     13.41 o 
   4   6   0     2247.43     2669.23     72.22 o 
   6   6   0     2772.27     3692.64     62.30 o 
   8   6   0       19.19        7.90      3.00 o 
  10   6   0       33.35       21.95      3.36 o 
  12   6   0        1.51        0.57      1.74 o 
   3   7   0     1853.35     1725.40     44.36 o 
   5   7   0      100.24      169.40      6.07 o 
   7   7   0       88.92      119.40      5.22 o 
   9   7   0      101.18      124.72      5.87 o 
  11   7   0        1.77       -0.08      2.12 o 
   0   8   0     2230.82     1674.93     52.22 o 
   2   8   0        0.00       16.30      6.61 o 
   4   8   0       47.70       79.86      5.48 o 
   6   8   0       10.73        7.71      3.13 o 
   8   8   0       64.64       76.52      8.48 o 
  10   8   0       38.71       48.23      3.91 o 
   1   9   0     1068.06      812.03     19.81 o 
   3   9   0       31.17       21.70      3.96 o 
   5   9   0      603.61      732.00     19.33 o 
   7   9   0       39.84       67.17      5.34 o 
   9   9   0        0.46        0.28      2.38 o 
   0  10   0     3816.42     3096.52     94.41 o 
   2  10   0       20.27        8.91      3.48 o 
   4  10   0      409.47      462.82     13.83 o 
   6  10   0      267.06      323.78     13.75 o 
   8  10   0        3.79        4.87      3.05 o 
  10  10   0       22.71       11.80      5.90 o 
   1  11   0      230.28      238.22      9.01 o 
   3  11   0      711.51      691.20     18.51 o 
   5  11   0      144.17      173.18     10.14 o 
   7  11   0       92.32       86.19     10.25 o 
   9  11   0       16.02       15.17      5.62 o 
   0  12   0        5.11        0.45      5.14 o 
   2  12   0     3485.38     3364.22    180.58 o 
   4  12   0       75.55      105.28      8.19 o 
   6  12   0       90.53       80.82      6.80 o 
   8  12   0       98.29       76.12      8.71 o 
   1  13   0      248.52      279.24     15.99 o 
   3  13   0       12.17        9.93      9.41 o 
   5  13   0        0.34        4.37      3.62 o 
   0  14   0      121.20       91.29     12.92 o 
   2  14   0        4.54       -5.62      5.62 o 
   4  14   0        8.75       19.94      5.90 o 
 -13   1   1        0.23        2.18      4.06 o 
 -11   1   1        1.09        0.96      3.55 o 
  -9   1   1       14.07       36.33      3.28 o 
  -7   1   1     3463.64     3853.88     62.05 o 
  -5   1   1     1179.99     1048.01     37.36 o 
  -3   1   1     9760.50    10544.38    190.13 o 
  -1   1   1     1140.54      983.65     20.43 o 
   1   1   1        5.89       -1.63      1.63 o 
   3   1   1     1299.77     1637.12     34.34 o 
   5   1   1     2596.02     2460.73    106.04 o 
   7   1   1       54.01       82.90      5.49 o 
   9   1   1      491.85      616.77     13.24 o 
  11   1   1        6.45        5.84      2.65 o 
 -12   2   1       14.62       20.83      5.11 o 
 -10   2   1       58.61       81.10      5.97 o 
  -8   2   1      106.11      209.34     15.67 o 
  -6   2   1     3670.16     3142.78    131.17 o 
  -4   2   1      368.44      346.06      8.88 o 
  -2   2   1     3103.70     3387.86     61.55 o 
   0   2   1     5298.32     4392.18     88.72 o 
   2   2   1    22519.40    22255.97    446.99 o 
   4   2   1      431.87      470.96     11.51 o 
   6   2   1      334.91      235.45      8.48 o 
   8   2   1      507.15      491.90     17.92 o 
  10   2   1        7.59        6.39      3.55 o 
  12   2   1       24.18        9.89      1.85 o 
 -13   3   1      178.68      155.60     11.64 o 
 -11   3   1        6.62        5.63      3.32 o 
  -9   3   1       88.20      108.93      7.53 o 
  -7   3   1      123.43      109.71      5.69 o 
  -5   3   1      172.34      133.42      9.27 o 
  -3   3   1     1898.86     1813.66     33.76 o 
  -1   3   1    22621.09    21023.69    832.67 o 
   1   3   1        5.72        3.50      0.73 o 
   3   3   1     1998.89     1955.07     64.87 o 
   7   3   1      409.62      342.04     41.23 o 
   9   3   1       35.91       24.11      3.70 o 
  11   3   1       20.31       25.35      5.91 o 
 -12   4   1       70.43       72.04      5.52 o 
 -10   4   1       52.64       60.04      5.05 o 
  -8   4   1      140.41      178.46     11.07 o 
  -6   4   1      206.53      163.62      5.35 o 
  -4   4   1     5685.12     5832.84    118.84 o 
  -2   4   1      256.66      221.66      5.12 o 
   0   4   1      406.77      502.88     16.57 o 
   2   4   1      121.73       97.11      6.27 o 
   6   4   1     1615.93     2249.15     46.85 o 
   8   4   1       43.35       39.72      4.19 o 
  10   4   1       24.20       31.30      3.79 o 
  12   4   1       47.25       29.79      5.53 o 
 -13   5   1      280.64      237.06     12.36 o 
 -11   5   1        8.00        4.80      2.82 o 
  -9   5   1      162.18      173.34      7.01 o 
  -7   5   1      261.29      318.28      9.65 o 
  -5   5   1      451.02      566.14     19.74 o 
  -3   5   1     5176.84     5348.12    123.17 o 
  -1   5   1    16039.23    14409.48    579.18 o 
   1   5   1       81.48       54.50      2.87 o 
   3   5   1     1340.98     1160.88     49.15 o 
   5   5   1        1.62        3.18      3.01 o 
   7   5   1        1.15        3.72      3.41 o 
   9   5   1      176.23      245.39     16.22 o 
  11   5   1        5.20        8.33      2.60 o 
 -12   6   1       57.03       35.19      4.30 o 
 -10   6   1        0.19        0.71      2.83 o 
  -8   6   1      257.39      243.30     12.22 o 
  -6   6   1     2580.67     2807.85     44.62 o 
  -4   6   1     1245.80     1078.58     49.72 o 
  -2   6   1        2.25       10.11      2.53 o 
   0   6   1     1382.91     1272.67     52.52 o 
   4   6   1     1124.73     1328.59     31.91 o 
   6   6   1      318.95      323.40      8.26 o 
   8   6   1      520.82      630.45     15.25 o 
  10   6   1       10.82       16.45      3.08 o 
  12   6   1       25.16        1.40      4.21 o 
 -11   7   1      113.84      126.77      5.28 o 
  -9   7   1      215.83      257.50      8.47 o 
  -7   7   1        8.85        7.38      2.82 o 
  -5   7   1      169.55      243.69      8.89 o 
  -3   7   1      989.67      804.83     26.99 o 
   1   7   1       63.24       56.74      4.21 o 
   3   7   1       59.15       61.52      5.76 o 
   5   7   1     1161.64     1172.48     20.24 o 
   7   7   1        0.23        0.75      2.74 o 
   9   7   1       63.60       73.40      6.19 o 
  11   7   1       17.45       15.71      4.73 o 
 -10   8   1       82.06       76.55      8.92 o 
  -8   8   1       58.69       48.97      5.40 o 
  -6   8   1      433.89      541.44     16.61 o 
  -4   8   1       12.36       25.37      4.12 o 
  -2   8   1       17.96       31.59      3.27 o 
   0   8   1       24.50       55.63      4.98 o 
   2   8   1      573.71      515.69     16.12 o 
   4   8   1      601.29      629.38     19.87 o 
   6   8   1      106.04      159.39      7.95 o 
   8   8   1       68.65       74.93      7.20 o 
  10   8   1       30.10       33.04      4.91 o 
 -11   9   1        5.15        5.39      2.59 o 
  -9   9   1       11.03       10.98      2.96 o 
  -7   9   1       62.75       81.52      9.51 o 
  -5   9   1      226.83      287.73     10.14 o 
  -3   9   1     2299.64     2186.46     48.12 o 
  -1   9   1       39.13       40.40      4.64 o 
   1   9   1        1.34        8.38      3.82 o 
   3   9   1      396.16      417.81     14.98 o 
   5   9   1       26.00       19.71      5.42 o 
   7   9   1      145.00      171.17      8.45 o 
   9   9   1       28.87       29.10      3.13 o 
 -10  10   1       34.55       43.54      5.06 o 
  -8  10   1      572.36      553.15     26.83 o 
  -6  10   1       67.17       48.08      5.29 o 
  -4  10   1        6.50       12.83      4.23 o 
  -2  10   1        7.69        9.10      3.54 o 
   0  10   1     3261.23     2792.25     89.24 o 
   2  10   1      324.46      333.23     13.15 o 
   4  10   1        6.36        3.08      4.70 o 
   6  10   1        0.94        1.27      4.82 o 
   8  10   1        2.29        6.08      2.91 o 
  -9  11   1       82.90       40.45      7.02 o 
  -7  11   1       32.91       37.41     13.48 o 
  -5  11   1       11.66        5.20      3.96 o 
  -3  11   1      380.88      455.73     18.37 o 
  -1  11   1        8.57        0.96      4.27 o 
   1  11   1        6.07       12.92      5.14 o 
   3  11   1       63.78       64.20      7.34 o 
   5  11   1        0.90       -1.71      4.34 o 
   7  11   1        9.34        4.92      5.84 o 
  -6  12   1        6.02       14.89      7.86 o 
  -4  12   1       83.93       99.28      9.13 o 
  -2  12   1      150.59      176.80      9.95 o 
   0  12   1     1421.98     1384.74     56.34 o 
   2  12   1     1659.86     1806.46     54.25 o 
   4  12   1       28.79       49.74      6.27 o 
   6  12   1       20.47       12.36      5.96 o 
  -5  13   1        0.06        3.09      6.74 o 
  -3  13   1        6.30        6.48      4.93 o 
  -1  13   1       29.76       55.07     10.25 o 
   1  13   1        0.46       -5.06      5.06 o 
   3  13   1        9.97        5.62      5.39 o 
   5  13   1        3.77       12.84      5.24 o 
  -4  14   1       17.76       11.24      6.18 o 
  -2  14   1       67.13       88.48     12.64 o 
   0  14   1        9.03       12.36     10.11 o 
   2  14   1      155.64      116.95      9.27 o 
   4  14   1      126.84       84.75      6.67 o 
  -1  15   1        8.07        6.46      5.90 o 
   1  15   1        0.95       -4.77      6.46 o 
 -14   0   2        0.62        3.37      3.65 o 
 -12   0   2        2.65        1.13      3.15 o 
 -10   0   2      164.24      169.46      8.19 o 
  -8   0   2    13136.62    14803.48    324.58 o 
  -6   0   2       58.29       55.25      4.78 o 
  -4   0   2    14691.96    14813.45    422.65 o 
  -2   0   2    27830.88    27858.58    791.87 o 
   0   0   2      291.20      540.18     16.78 o 
   4   0   2      905.84      770.23     25.21 o 
   6   0   2      742.11      583.91     16.69 o 
   8   0   2      134.88      148.49      8.10 o 
  10   0   2        1.83        5.67      2.98 o 
  12   0   2       47.28       21.25      7.15 o 
 -13   1   2       42.75       42.24      6.58 o 
 -11   1   2       93.04       67.38     11.63 o 
  -9   1   2       37.31       83.76      8.00 o 
  -7   1   2       12.60       13.20      3.08 o 
  -5   1   2      471.18      401.12     10.41 o 
  -3   1   2     3929.09     4179.34     76.45 o 
  -1   1   2      193.12      325.21      8.54 o 
   1   1   2       59.70       49.45      2.16 o 
   3   1   2     2643.85     2747.47     68.15 o 
   5   1   2      109.21      137.91     10.11 o 
   7   1   2      397.08      477.58     11.68 o 
   9   1   2       27.75       46.15      4.31 o 
  11   1   2       28.68       18.89      3.16 o 
 -12   2   2        0.69       -0.62      4.56 o 
 -10   2   2      120.26      130.54     13.16 o 
  -8   2   2        4.02       18.19      4.36 o 
  -6   2   2      175.90      138.76     10.11 o 
  -4   2   2     2047.34     2042.01     49.73 o 
  -2   2   2     5143.50     5082.14     92.05 o 
   0   2   2    17236.46    16313.62    327.68 o 
   2   2   2    22447.00    24592.51    570.45 o 
   4   2   2       17.16       30.30      6.60 o 
   6   2   2       61.17       39.87      3.49 o 
   8   2   2        1.09        6.67      3.84 o 
  10   2   2        8.02        5.71      2.90 o 
  12   2   2       64.82       29.53      6.33 o 
 -13   3   2       20.12       12.74      3.47 o 
 -11   3   2        1.14        1.61      3.24 o 
  -9   3   2      267.66      280.26     31.04 o 
  -7   3   2      188.52      198.23     20.61 o 
  -5   3   2       47.72       66.01      6.74 o 
  -3   3   2     1500.37     1333.97     25.25 o 
  -1   3   2     2272.95     1650.32     34.16 o 
   1   3   2      269.55      183.08      4.70 o 
   3   3   2       29.19       19.14      1.89 o 
   5   3   2     1247.54     1147.46     25.22 o 
   7   3   2       37.42       34.80      5.55 o 
   9   3   2       73.41       74.84      9.32 o 
  11   3   2        0.11        1.82      1.96 o 
 -12   4   2      154.54      144.79      7.26 o 
 -10   4   2       43.90       43.18      6.30 o 
  -8   4   2      492.67      429.85     13.96 o 
  -6   4   2     1420.52     1152.26     24.01 o 
  -4   4   2     3837.27     4182.06     85.87 o 
  -2   4   2      675.50      785.92     16.63 o 
   0   4   2     9740.42    10582.67    246.01 o 
   6   4   2      287.75      404.36     11.18 o 
   8   4   2      393.56      521.03     13.10 o 
  10   4   2        2.67        1.80      2.29 o 
  12   4   2        2.42       -0.49      2.93 o 
 -13   5   2       17.17       12.62      3.34 o 
 -11   5   2      366.98      404.65     11.37 o 
  -9   5   2       21.50       35.28      7.15 o 
  -7   5   2      803.67      746.08     15.01 o 
  -5   5   2        0.94       -3.24      3.24 o 
  -3   5   2     2292.70     2478.09     50.71 o 
  -1   5   2     6546.12     5858.25    187.91 o 
   1   5   2      161.75      136.43      4.36 o 
   5   5   2      127.90       61.93      3.57 o 
   7   5   2       83.21      126.64      8.62 o 
   9   5   2       37.10       25.64      3.41 o 
  11   5   2        5.46        4.42      2.70 o 
 -12   6   2       75.86       99.94      6.04 o 
 -10   6   2        0.34        1.81      2.91 o 
  -8   6   2      366.27      284.05      8.07 o 
  -6   6   2      630.49      648.69     12.31 o 
  -4   6   2    12342.97    11797.12    343.28 o 
  -2   6   2     5787.54     6371.79    258.41 o 
   0   6   2      395.62      465.42     20.79 o 
   4   6   2       85.15      162.96      4.81 o 
   6   6   2      216.67      258.05      7.96 o 
   8   6   2      135.13      202.68      7.15 o 
  10   6   2        0.03       -0.14      2.40 o 
 -11   7   2      218.39      189.72      9.99 o 
  -9   7   2        0.08        3.88      3.14 o 
  -7   7   2      406.66      368.72      8.49 o 
  -5   7   2      189.22      237.62     11.80 o 
  -3   7   2     1321.16     1669.68     67.97 o 
  -1   7   2      216.62      285.66     17.70 o 
   1   7   2      589.47      500.38     18.64 o 
   3   7   2       63.18       65.79      5.61 o 
   5   7   2      805.54      904.75     16.88 o 
   7   7   2      138.36      173.37     13.29 o 
   9   7   2       15.01       16.24      2.97 o 
  11   7   2        0.51       -0.12      1.48 o 
 -12   8   2        8.35        5.34      2.81 o 
 -10   8   2        4.60        8.98      3.16 o 
  -8   8   2       19.40       42.77      3.80 o 
  -6   8   2        1.59        0.96      2.58 o 
  -4   8   2       75.34      181.51     10.04 o 
  -2   8   2      281.51      176.74      9.59 o 
   0   8   2       15.67       55.16     12.36 o 
   2   8   2      107.29      157.63      7.73 o 
   4   8   2        0.29        7.47      4.93 o 
   6   8   2       22.39       51.76      4.08 o 
   8   8   2       73.48       96.09      7.16 o 
  10   8   2        4.92        3.50      1.89 o 
 -11   9   2        9.16        2.86      2.39 o 
  -9   9   2       21.70        8.85      2.95 o 
  -7   9   2      135.72      171.71      6.80 o 
  -5   9   2       96.50       90.97      7.17 o 
  -3   9   2       60.01       70.17      7.72 o 
  -1   9   2      221.65      159.32      9.79 o 
   1   9   2      656.33      597.10     23.15 o 
   3   9   2       93.98      115.89      8.00 o 
   5   9   2        0.15        2.52      3.35 o 
   7   9   2       59.39       66.39      6.27 o 
   9   9   2        3.35        1.76      2.23 o 
 -10  10   2       22.65        7.86      3.09 o 
  -8  10   2      291.74      292.78     49.44 o 
  -6  10   2       45.94       69.31      8.11 o 
  -4  10   2       20.82        3.34      5.26 o 
  -2  10   2     1541.39     1262.44     42.18 o 
   0  10   2        1.74       13.82      5.94 o 
   2  10   2     1307.73     1446.68     49.01 o 
   4  10   2       44.16       34.27      6.17 o 
   6  10   2       27.24       58.73      9.69 o 
   8  10   2       49.44       44.97      8.27 o 
  -7  11   2        2.66        2.25      7.30 o 
  -5  11   2      276.89      318.15     15.31 o 
  -3  11   2       11.62       23.94     12.92 o 
  -1  11   2       68.65       88.76      9.48 o 
   1  11   2      531.63      534.55     22.49 o 
   3  11   2      182.78      217.72     15.45 o 
   5  11   2      544.67      496.60     22.66 o 
   7  11   2        5.72        0.76      4.99 o 
  -6  12   2      492.69      521.41     55.90 o 
  -4  12   2        8.40        5.11      5.60 o 
  -2  12   2      218.73      199.56     12.08 o 
   0  12   2     3464.32     3633.37    111.77 o 
   2  12   2       96.36      143.83     11.93 o 
   4  12   2      615.25      853.75     32.51 o 
   6  12   2        6.18       10.50      5.47 o 
  -7  13   2       96.49       95.50     10.95 o 
  -5  13   2      182.12      191.67     23.45 o 
  -3  13   2       61.28       72.12      8.36 o 
  -1  13   2      319.65      324.56     15.92 o 
   1  13   2      142.88      171.85     11.67 o 
   3  13   2      143.89      129.43     17.56 o 
   5  13   2        4.59        4.79      4.75 o 
  -6  14   2        0.06        4.49      4.77 o 
  -4  14   2        6.42        4.09      4.39 o 
  -2  14   2        4.09        8.02      4.98 o 
   0  14   2        0.43       -0.89      8.15 o 
   2  14   2        5.28        0.24      4.36 o 
   4  14   2      127.16       85.48      6.82 o 
  -3  15   2       68.12       92.13     10.67 o 
  -1  15   2        4.18        2.81      6.46 o 
   1  15   2       19.85       10.95      6.74 o 
 -13   1   3        1.23       -0.84      3.32 o 
 -11   1   3        0.04       -0.42      2.85 o 
  -9   1   3      291.78      249.35     10.55 o 
  -7   1   3      499.86      668.67     15.90 o 
  -5   1   3    16167.37    15310.63    390.74 o 
  -3   1   3     8664.16     7604.06    154.27 o 
  -1   1   3     7367.00     8079.10    163.16 o 
   1   1   3     4601.87     5547.73    112.63 o 
   3   1   3        0.00        0.23      1.28 o 
   5   1   3      691.39     1096.63     20.75 o 
   7   1   3       41.54       48.73      3.76 o 
   9   1   3       26.22       19.44      4.94 o 
  11   1   3       46.62       23.78      3.32 o 
 -14   2   3       23.69        0.60      3.57 o 
 -12   2   3        1.32        3.38      5.59 o 
 -10   2   3       25.84       21.84      4.45 o 
  -8   2   3      344.54      444.77     11.38 o 
  -6   2   3      278.39      282.29     16.57 o 
  -4   2   3      131.25       83.53      3.61 o 
  -2   2   3     1355.79     1902.69     45.68 o 
   0   2   3     8785.08     8860.77    206.49 o 
   2   2   3     7770.35     7434.51    178.71 o 
   4   2   3     5005.32     5390.11    221.62 o 
   6   2   3       56.75       83.26      7.14 o 
   8   2   3      131.34      138.31     14.65 o 
  10   2   3        0.30       -0.29      2.04 o 
 -13   3   3       11.90        8.89      3.22 o 
 -11   3   3       95.21      133.35      7.49 o 
  -9   3   3      907.05      934.48     25.77 o 
  -7   3   3      382.24      414.45     11.64 o 
  -5   3   3     1075.98      947.41     43.26 o 
  -3   3   3     6869.37     6427.50    122.00 o 
  -1   3   3      415.87      351.51      8.28 o 
   1   3   3     1930.86     1960.09     40.86 o 
   3   3   3        0.64       10.11      3.37 o 
   5   3   3       50.31       97.66      5.69 o 
   7   3   3       15.74        9.83      4.66 o 
   9   3   3        2.18        7.24      2.81 o 
  11   3   3       12.64        4.02      1.93 o 
 -12   4   3      207.58      224.84     12.96 o 
 -10   4   3      528.70      646.50     17.21 o 
  -8   4   3      362.89      395.73     14.58 o 
  -6   4   3       71.73       74.45      3.95 o 
  -4   4   3    10390.04     9842.72    290.01 o 
  -2   4   3     1753.82     1561.36     30.45 o 
   0   4   3     1653.65     1645.14     34.26 o 
   4   4   3     2600.92     2529.96     64.65 o 
   6   4   3       96.99      113.46     13.82 o 
   8   4   3      169.93      234.06     13.50 o 
  10   4   3       21.12       13.51      2.78 o 
 -13   5   3        3.93        1.39      2.04 o 
 -11   5   3     2721.97     3187.12     80.08 o 
  -9   5   3     1130.29     1277.42     26.54 o 
  -7   5   3       66.53       51.14      4.21 o 
  -5   5   3     3298.47     2897.26     87.08 o 
  -3   5   3    16304.53    14858.61    596.87 o 
  -1   5   3     7245.03     7178.88    167.63 o 
   1   5   3     1035.79      969.32     42.41 o 
   3   5   3      105.77       86.97      6.67 o 
   5   5   3       10.08        6.55      2.49 o 
   7   5   3      397.71      640.15     14.68 o 
   9   5   3      115.06      150.59      6.56 o 
  11   5   3       18.10       12.32      4.11 o 
 -12   6   3       11.07       12.94      5.59 o 
 -10   6   3       43.86       33.56      5.23 o 
  -8   6   3      612.96      726.33     17.05 o 
  -6   6   3       51.71       47.56      3.53 o 
  -4   6   3      211.62      262.31     15.87 o 
   2   6   3     1313.21     1394.55     45.14 o 
   4   6   3      973.30     1029.74     18.57 o 
   6   6   3       31.66       39.90      4.08 o 
   8   6   3       20.37       13.02      2.91 o 
  10   6   3        8.24        4.45      2.08 o 
 -11   7   3      123.50      131.15      6.24 o 
  -9   7   3      975.68     1113.38     41.17 o 
  -7   7   3     1146.09     1312.44     27.43 o 
  -5   7   3      554.96      614.37     22.29 o 
  -3   7   3     6689.90     6498.33    191.54 o 
  -1   7   3     1640.91     1349.55     43.18 o 
   1   7   3      182.15      160.94      9.23 o 
   3   7   3      118.09      134.34      7.54 o 
   5   7   3        7.45        1.54      2.53 o 
   7   7   3       31.27       19.61      3.23 o 
   9   7   3       63.02       56.64      7.43 o 
 -12   8   3        3.26        2.30      2.25 o 
 -10   8   3        9.88       20.71      5.64 o 
  -8   8   3      349.60      353.09      9.84 o 
  -6   8   3      137.28      178.91     10.39 o 
  -4   8   3     1509.23     1510.99     48.54 o 
  -2   8   3     1246.98     1389.85     44.96 o 
   0   8   3        1.52        2.35      4.59 o 
   2   8   3     1085.40     1127.76     38.76 o 
   4   8   3      362.44      417.79     13.35 o 
   6   8   3       46.91       43.43      7.70 o 
   8   8   3       45.00       43.77      3.81 o 
  10   8   3       19.45        8.82      2.34 o 
 -11   9   3       46.73       39.78      3.38 o 
  -9   9   3        1.63       -2.38      2.38 o 
  -7   9   3       47.94       70.60      5.66 o 
  -5   9   3        3.11        3.70      4.64 o 
  -3   9   3      170.14      159.38      9.84 o 
  -1   9   3     2200.19     2116.59     66.81 o 
   1   9   3       69.30       92.64      8.43 o 
   3   9   3        3.70        2.18      5.86 o 
   5   9   3       97.33      114.68      9.91 o 
   7   9   3        0.60        0.93      2.23 o 
   9   9   3        1.45       -1.74      1.74 o 
 -10  10   3        5.22        6.74      3.09 o 
  -8  10   3      243.10      305.32     21.35 o 
  -6  10   3      569.77      524.85     21.47 o 
  -4  10   3       73.70       68.10      8.28 o 
  -2  10   3       42.18       24.72      6.07 o 
   0  10   3      363.90      342.18     16.23 o 
   2  10   3     1760.71     1813.68     60.05 o 
   4  10   3        0.42       10.17      6.39 o 
   6  10   3        4.34        6.12      3.12 o 
   8  10   3        0.01        2.76      2.21 o 
  -7  11   3      370.68      463.14     19.07 o 
  -5  11   3       83.72      113.50     12.64 o 
  -3  11   3      106.72      126.21     15.31 o 
  -1  11   3      422.00      419.77     18.79 o 
   1  11   3        5.47        2.69      5.60 o 
   3  11   3        8.41       13.00      7.12 o 
   5  11   3        3.18       11.22      6.75 o 
   7  11   3        2.04       -1.06      4.16 o 
  -8  12   3      140.91      146.06     13.48 o 
  -6  12   3      251.33      217.72     12.12 o 
  -4  12   3       30.23       36.02      7.02 o 
  -2  12   3       39.56       32.46      7.22 o 
   0  12   3       32.63       42.46      7.48 o 
   2  12   3      808.30      886.18     53.79 o 
   4  12   3      872.96     1046.90     37.90 o 
   6  12   3        5.69        8.35      8.85 o 
  -7  13   3       57.17       70.78      9.55 o 
  -5  13   3       32.38       33.09      5.87 o 
  -3  13   3        0.09        5.87      5.53 o 
  -1  13   3        0.83        5.87      4.98 o 
   1  13   3       29.06       26.58      6.75 o 
   3  13   3        4.49        1.38      5.13 o 
   5  13   3        2.64        2.58      4.36 o 
  -6  14   3        9.22       17.98      5.62 o 
  -4  14   3        3.47        3.56      3.95 o 
  -2  14   3        4.07        7.29      5.53 o 
   0  14   3       10.41        5.38      4.92 o 
   2  14   3       12.31       -1.05      4.52 o 
   4  14   3      141.80      132.86     13.76 o 
  -3  15   3        5.33        5.90      5.90 o 
  -1  15   3       20.31       17.70      4.83 o 
   1  15   3        9.41       10.67      7.58 o 
 -14   0   4        6.00       42.13     22.47 o 
 -12   0   4      262.86      263.97     19.32 o 
 -10   0   4        2.24       14.50      4.20 o 
  -8   0   4     2375.43     2273.14     54.75 o 
  -6   0   4    16907.86    14149.10    575.53 o 
  -4   0   4     9758.58     9051.41    260.38 o 
  -2   0   4     7420.15     8276.30    237.44 o 
   0   0   4     7349.39     7457.54    214.00 o 
   2   0   4     1470.46     1373.89     58.00 o 
   4   0   4    11711.42    14548.57    284.16 o 
   6   0   4      400.09      582.17     15.23 o 
   8   0   4       95.62       99.21      9.89 o 
  10   0   4        0.20        2.96      6.72 o 
 -13   1   4       10.49        0.23      3.59 o 
 -11   1   4      134.69      132.81      8.09 o 
  -9   1   4      459.33      407.21     15.40 o 
  -7   1   4      505.39      553.79     16.04 o 
  -5   1   4     1254.53     1264.49     25.22 o 
  -3   1   4     1634.92     1472.69     31.67 o 
  -1   1   4     2413.53     2721.22     56.32 o 
   1   1   4    12361.11    13337.99    269.47 o 
   3   1   4      331.89      446.33     16.29 o 
   5   1   4      250.52      278.87      8.97 o 
   7   1   4      130.27      152.18      5.74 o 
   9   1   4       46.00       36.43      4.16 o 
  11   1   4        1.24        0.73      2.34 o 
 -14   2   4        0.70        7.95      9.13 o 
 -12   2   4       80.33       85.38      8.76 o 
 -10   2   4       15.54       20.07      4.22 o 
  -8   2   4      864.59      868.47     21.44 o 
  -6   2   4     4616.18     4255.35    177.24 o 
  -4   2   4     4812.55     3840.69     71.05 o 
  -2   2   4      313.34      424.84     10.32 o 
   0   2   4      916.05      603.05     13.89 o 
   2   2   4        1.63        7.86      1.89 o 
   4   2   4     9643.54    11056.45    180.07 o 
   6   2   4      161.33      240.37     16.90 o 
   8   2   4       89.98      126.84     10.15 o 
  10   2   4       15.98       13.10      3.10 o 
 -13   3   4        0.22       -1.37      2.64 o 
 -11   3   4      135.13      165.81     17.30 o 
  -9   3   4       21.75       43.67     12.08 o 
  -7   3   4       24.62       40.59      4.18 o 
  -5   3   4       30.24       26.21      3.44 o 
  -3   3   4     1959.08     1720.36     32.68 o 
  -1   3   4        2.84       10.14      3.29 o 
   1   3   4     1109.70     1030.25     22.78 o 
   3   3   4        9.21        5.78      3.73 o 
   5   3   4        1.07        6.44      2.74 o 
   7   3   4        9.53       16.31      4.12 o 
   9   3   4       65.60       59.23      9.88 o 
  11   3   4        4.41        2.99      5.39 o 
 -12   4   4      504.03      568.33     20.63 o 
 -10   4   4       83.56      107.06      7.05 o 
  -8   4   4       66.08       62.25     10.27 o 
  -6   4   4        5.62       12.05      2.56 o 
  -2   4   4     4908.70     5222.53    106.52 o 
   0   4   4        8.26       16.13      2.78 o 
   4   4   4       15.94        0.60      2.34 o 
   6   4   4        4.90       12.53      2.90 o 
   8   4   4       20.88       18.91      3.16 o 
  10   4   4       17.72       14.13      3.30 o 
 -13   5   4       35.67       20.61      4.16 o 
 -11   5   4      290.27      313.37     23.99 o 
  -9   5   4      865.12      985.33     21.31 o 
  -7   5   4        1.80        7.50      4.53 o 
  -5   5   4        0.85        4.97      3.48 o 
  -3   5   4       25.42       26.40      3.09 o 
  -1   5   4        1.91        6.78      1.73 o 
   3   5   4       27.26       13.91      3.29 o 
   5   5   4       20.17       30.50      4.33 o 
   7   5   4       39.24       54.81      7.37 o 
   9   5   4       32.86       33.57      4.57 o 
 -12   6   4      583.53      608.52     17.71 o 
 -10   6   4     1215.15     1371.61     44.96 o 
  -8   6   4      409.39      488.65     11.31 o 
  -6   6   4      150.30      135.54      5.33 o 
  -4   6   4     1616.40     1788.63     55.50 o 
  -2   6   4     9455.77     8856.18    363.74 o 
   0   6   4     1005.35     1025.30     33.84 o 
   2   6   4       86.22      133.77      5.77 o 
   4   6   4      160.08       53.35      5.53 o 
   6   6   4        0.00       -1.12      2.56 o 
   8   6   4       34.47       26.66      4.33 o 
  10   6   4        9.00        5.18      3.94 o 
 -11   7   4      683.51      729.58     20.71 o 
  -9   7   4     1397.34     1498.59     33.70 o 
  -7   7   4       22.42       24.34      3.61 o 
  -5   7   4       37.45       33.04      4.59 o 
  -3   7   4       95.38      162.79      8.96 o 
  -1   7   4     3132.44     3363.60    101.68 o 
   1   7   4       81.00       81.41      7.38 o 
   3   7   4       75.96       66.30      6.26 o 
   5   7   4       17.59       23.64      5.13 o 
   7   7   4       98.72      110.34      5.54 o 
   9   7   4       44.71       28.01      3.60 o 
 -12   8   4       66.25       65.27      4.27 o 
 -10   8   4        2.40        4.11      3.22 o 
  -8   8   4       46.21       56.49      9.60 o 
  -6   8   4      255.88      300.27     13.44 o 
  -4   8   4      560.59      514.87     19.83 o 
  -2   8   4      305.74      470.34     18.62 o 
   0   8   4      341.64      336.85     15.23 o 
   2   8   4        4.25        2.36      4.95 o 
   4   8   4      111.18       85.30      5.89 o 
   6   8   4        9.82       24.38      3.25 o 
   8   8   4        7.11        3.79      2.27 o 
 -11   9   4      120.67      110.82      5.46 o 
  -9   9   4       43.88       39.77      4.31 o 
  -7   9   4       10.88        3.52      3.21 o 
  -5   9   4      710.19      572.06     22.46 o 
  -3   9   4      167.83      104.30     11.09 o 
  -1   9   4       36.89       54.61      7.35 o 
   1   9   4       32.84       41.22      7.14 o 
   3   9   4       44.05       59.15      8.43 o 
   5   9   4       11.27       18.71      3.94 o 
   7   9   4       34.10       41.16      3.63 o 
 -10  10   4        0.04       -2.81      2.81 o 
  -8  10   4      129.62      142.97     15.45 o 
  -6  10   4      145.02      121.62     15.45 o 
  -4  10   4       50.00       71.07     14.32 o 
  -2  10   4        2.26       15.54      5.15 o 
   0  10   4      784.03      764.40     28.95 o 
   2  10   4      286.64      282.86     15.66 o 
   4  10   4      412.08      557.58     24.06 o 
   6  10   4        3.81       12.33      3.29 o 
   8  10   4        1.72        4.46      3.76 o 
  -9  11   4        0.03        3.93      5.06 o 
  -7  11   4       75.97       99.22      8.63 o 
  -5  11   4       39.68       54.75      7.62 o 
  -3  11   4      431.93      493.24     20.78 o 
  -1  11   4      230.49      228.98     13.15 o 
   1  11   4      283.88      323.17     17.08 o 
   3  11   4      416.60      365.21     27.67 o 
   5  11   4       44.53       24.89      6.20 o 
   7  11   4       26.65       13.59      4.24 o 
  -8  12   4      107.09       99.43     11.52 o 
  -6  12   4       15.53       15.42      5.86 o 
  -4  12   4      338.49      305.11     15.31 o 
  -2  12   4        7.31        3.86      5.13 o 
   0  12   4       42.56       45.57      7.23 o 
   2  12   4      539.03      714.70     28.53 o 
   4  12   4       11.49       11.05      5.67 o 
   6  12   4      141.77       91.01      9.83 o 
  -7  13   4       33.61       30.90      7.02 o 
  -5  13   4       57.45       45.71      6.65 o 
  -3  13   4       91.44       91.53      9.39 o 
  -1  13   4       14.57       14.39      5.56 o 
   1  13   4       91.21       78.01     12.50 o 
   3  13   4       60.16       58.61      7.91 o 
   5  13   4       59.19       34.62     14.89 o 
  -6  14   4        0.00       -1.40      4.77 o 
  -4  14   4       39.26       32.15      5.48 o 
  -2  14   4        0.12        3.50      4.98 o 
   0  14   4       20.28        9.50      5.13 o 
   2  14   4       41.17       26.89      5.46 o 
  -1  15   4       22.26       27.53      7.58 o 
 -13   1   5        3.77        6.67      4.54 o 
 -11   1   5       47.71       61.33      4.17 o 
  -9   1   5        0.07       -2.91      2.91 o 
  -7   1   5      499.64      422.27     11.43 o 
  -5   1   5     1151.04     1222.24     32.16 o 
  -3   1   5    13437.05    12975.48    262.48 o 
  -1   1   5     1269.42     1215.30     26.71 o 
   1   1   5     1658.13     1767.07     38.16 o 
   3   1   5     2097.91     2715.27     50.24 o 
   5   1   5        8.28        9.59      2.64 o 
   7   1   5       78.66      114.90      8.16 o 
   9   1   5        0.53       -1.21      5.55 o 
 -14   2   5        3.76       -1.61      2.27 o 
 -12   2   5       84.48      103.19      8.52 o 
 -10   2   5        0.63       -5.18      6.04 o 
  -8   2   5       36.99       51.73      6.54 o 
  -6   2   5       60.44       85.61      5.94 o 
  -4   2   5     1203.27      985.75     26.11 o 
  -2   2   5     1702.27     1610.06     34.68 o 
   0   2   5      952.28      810.64     18.69 o 
   4   2   5      959.48      815.86     20.32 o 
   6   2   5     1574.33     1934.73     34.10 o 
   8   2   5        1.29        2.05      2.82 o 
  10   2   5       18.49        9.08      2.37 o 
 -13   3   5        4.95        6.69      3.07 o 
 -11   3   5        3.65        2.44     10.81 o 
  -9   3   5       41.98       43.64      5.52 o 
  -7   3   5     1053.50      936.07     19.65 o 
  -3   3   5      682.49      569.35     28.37 o 
  -1   3   5       28.58       15.17      4.21 o 
   3   3   5        5.99       16.84      2.65 o 
   5   3   5       22.60       32.58      3.37 o 
   7   3   5       12.79       19.19      3.18 o 
   9   3   5        4.64        3.57      2.18 o 
 -12   4   5       58.01       51.61      7.62 o 
 -10   4   5      238.79      276.96     17.67 o 
  -8   4   5      215.53      205.50     11.03 o 
  -6   4   5        0.28       11.67      2.70 o 
   2   4   5     1474.45     1491.33     29.36 o 
   4   4   5       41.63       13.23      2.74 o 
   6   4   5      166.99      144.37      6.38 o 
   8   4   5      129.47      135.65     12.10 o 
  10   4   5       13.87        8.49      2.70 o 
 -13   5   5      133.59      137.19      6.39 o 
 -11   5   5       36.43       42.59      6.40 o 
  -9   5   5     7393.53     8298.05    163.97 o 
  -7   5   5     1677.88     1591.84     31.38 o 
  -5   5   5       34.26       29.73      3.70 o 
   1   5   5       28.38       61.82      6.89 o 
   3   5   5       47.51       56.14      3.89 o 
   5   5   5        7.40        7.32      2.93 o 
   7   5   5       25.77       26.31      3.57 o 
   9   5   5      104.53      120.01     14.50 o 
 -12   6   5      189.51      205.68      8.55 o 
 -10   6   5      277.19      343.05     13.06 o 
  -8   6   5      107.86      131.55      6.24 o 
  -6   6   5      141.50      133.27      6.47 o 
  -4   6   5     1522.53      985.25     27.07 o 
  -2   6   5      556.66      681.57     23.92 o 
   0   6   5      920.22      685.43     21.78 o 
   2   6   5      349.21      359.19      9.32 o 
   4   6   5       50.77       74.04      7.10 o 
   6   6   5       13.02       16.74      3.58 o 
   8   6   5        1.28        2.38      2.29 o 
 -11   7   5     1122.88     1254.96     32.56 o 
  -9   7   5      433.04      514.10     18.14 o 
  -7   7   5      640.71      627.64     14.79 o 
  -5   7   5     2643.40     2771.90     61.64 o 
  -3   7   5      816.59      822.54     51.21 o 
  -1   7   5      698.96      579.31     30.29 o 
   1   7   5      724.04      614.90     16.16 o 
   3   7   5      151.49      117.50      5.41 o 
   5   7   5       12.64       10.42      3.22 o 
   7   7   5       59.59       53.82      8.10 o 
   9   7   5        1.55       -0.31      1.78 o 
 -12   8   5      170.86      148.78      6.25 o 
 -10   8   5        9.57       17.72      3.91 o 
  -8   8   5      200.11      229.39      9.63 o 
  -6   8   5      534.30      505.98     15.24 o 
  -4   8   5     2027.84     1925.77     60.96 o 
  -2   8   5       21.14       38.55      6.40 o 
   0   8   5     1589.55     1574.17     51.61 o 
   2   8   5       15.58       30.07      4.38 o 
   4   8   5      320.51      332.15     16.47 o 
   6   8   5      121.77      113.42     10.75 o 
   8   8   5        3.78        7.39      2.27 o 
 -11   9   5       22.42       14.32      3.37 o 
  -9   9   5      129.23      102.44      5.93 o 
  -7   9   5      170.33      157.99      8.44 o 
  -5   9   5      351.89      417.09     18.16 o 
  -3   9   5       22.32       29.61      6.27 o 
  -1   9   5       19.04       25.58      6.20 o 
   1   9   5      108.53      101.33     14.89 o 
   3   9   5       38.92       41.86      5.14 o 
   5   9   5        4.87        2.74      2.82 o 
   7   9   5        1.96       -0.54      2.07 o 
 -10  10   5       16.63        8.15      3.09 o 
  -8  10   5        6.84        9.78      5.04 o 
  -6  10   5       50.26       52.34      7.68 o 
  -4  10   5       20.09       15.95      5.90 o 
  -2  10   5       42.57       29.80      6.12 o 
   0  10   5        3.04       -1.34      5.06 o 
   2  10   5      580.89      614.57     25.29 o 
   4  10   5      687.23      735.68     37.26 o 
   6  10   5       44.68       58.36      6.83 o 
  -9  11   5      132.27      151.11     13.76 o 
  -7  11   5       18.15       10.81      5.36 o 
  -5  11   5      783.67      929.67     33.32 o 
  -3  11   5      270.37      277.99     15.59 o 
  -1  11   5        0.93       -0.17      5.04 o 
   1  11   5        0.05       -0.08      5.26 o 
   3  11   5       11.64       14.14      5.26 o 
   5  11   5        0.23        4.98      4.44 o 
  -8  12   5        0.04        3.93      5.34 o 
  -6  12   5      365.82      354.63     16.14 o 
  -4  12   5      466.93      464.70     19.95 o 
  -2  12   5       20.72       30.78     14.04 o 
   0  12   5        7.20       -0.98      4.37 o 
   2  12   5        0.10       -0.93      9.27 o 
   4  12   5      179.74       87.63     10.39 o 
  -7  13   5        1.92       -1.97      4.77 o 
  -5  13   5       24.83       20.15      5.06 o 
  -3  13   5       70.03       75.03     13.20 o 
  -1  13   5        5.80       13.08      5.33 o 
   1  13   5       23.94       14.18      5.36 o 
   3  13   5        7.00        7.43      4.27 o 
  -6  14   5        0.11        1.97      5.34 o 
  -4  14   5       51.64       40.72      5.60 o 
  -2  14   5       22.96        9.81      4.92 o 
   0  14   5       14.21        6.28      4.52 o 
   2  14   5        1.73       -2.53      3.27 o 
 -14   0   6      369.43      306.72     41.57 o 
 -12   0   6      158.96      152.09     13.74 o 
 -10   0   6      391.91      440.79     99.15 o 
  -8   0   6      445.59      390.49     20.18 o 
  -6   0   6       14.07       19.19      3.71 o 
  -4   0   6    10444.48     9744.96    281.04 o 
  -2   0   6      719.71      726.36     24.70 o 
   0   0   6     1757.16     1190.94     53.09 o 
   2   0   6      493.95      342.15     13.59 o 
   4   0   6      278.99      326.61     11.82 o 
   6   0   6     2441.94     2994.59     81.33 o 
   8   0   6      169.24      184.89     15.77 o 
 -13   1   6        5.84        1.42      5.88 o 
 -11   1   6       52.53       52.14      5.62 o 
  -9   1   6       10.29       15.10      3.14 o 
  -7   1   6     2661.99     2345.42     57.35 o 
  -5   1   6        4.94       17.98      5.06 o 
  -3   1   6     5072.07     4942.16    117.89 o 
  -1   1   6     2491.08     2142.82     52.91 o 
   1   1   6      976.16      725.51     20.27 o 
   3   1   6      951.63     1146.35     19.98 o 
   5   1   6       21.51       25.81      3.34 o 
   7   1   6        1.42        4.44      2.81 o 
   9   1   6        3.97       -0.20      3.26 o 
 -14   2   6        0.11       12.36     18.26 o 
 -12   2   6       96.05      113.33     18.16 o 
 -10   2   6        3.13       13.88      4.40 o 
  -8   2   6      489.76      430.27     10.32 o 
  -6   2   6      353.94      223.91      9.16 o 
  -4   2   6     7965.57     6934.67    285.66 o 
  -2   2   6      194.87      219.37     14.61 o 
   0   2   6       28.96        0.28      4.49 o 
   2   2   6      131.95       82.12      8.86 o 
   4   2   6      266.99      342.02     12.21 o 
   6   2   6      264.67      302.37      8.90 o 
   8   2   6       34.80       44.33      6.62 o 
 -13   3   6       25.72       22.80      5.75 o 
 -11   3   6      169.33      175.32      8.79 o 
  -9   3   6      146.85      139.71     10.43 o 
  -7   3   6      809.03      781.52     19.20 o 
  -5   3   6      510.37      529.38     15.73 o 
   1   3   6      960.25      986.16     24.37 o 
   3   3   6       67.05       58.90      3.99 o 
   5   3   6       59.90       64.78      5.48 o 
   7   3   6       29.93       24.69      3.38 o 
   9   3   6        5.45        4.26      4.17 o 
 -14   4   6        0.26       12.36     23.87 o 
 -12   4   6       39.44       39.45      4.57 o 
 -10   4   6     1692.63     1963.93     75.08 o 
  -8   4   6      119.14      111.90      5.52 o 
  -6   4   6      678.64      594.19     13.63 o 
  -4   4   6        6.51       19.60      5.55 o 
  -2   4   6       61.05       48.99      9.55 o 
   0   4   6     3395.50     3093.00     64.96 o 
   2   4   6       51.49       57.77      5.22 o 
   4   4   6       65.24       61.26      6.60 o 
   6   4   6      201.80      244.59     11.06 o 
   8   4   6       10.02        3.39      2.58 o 
 -13   5   6        0.16       -1.51      4.13 o 
 -11   5   6       72.57       56.64      5.58 o 
  -9   5   6      814.76      888.53     22.38 o 
  -7   5   6      951.30      849.16     18.63 o 
  -5   5   6      487.14      505.27     11.99 o 
  -3   5   6      194.95      237.32      6.82 o 
  -1   5   6      342.30      299.27      7.80 o 
   1   5   6      156.61      110.10      9.44 o 
   3   5   6       71.87      137.45      5.78 o 
   5   5   6        3.12        3.35      2.77 o 
   7   5   6        1.96        2.01      2.50 o 
   9   5   6       13.31        4.43      2.29 o 
 -12   6   6        6.10        1.65      4.89 o 
 -10   6   6     1978.66     2213.56     71.07 o 
  -8   6   6     2434.75     2673.66     50.74 o 
  -6   6   6     1433.09     1205.98     24.72 o 
  -4   6   6       87.75       90.63      4.63 o 
  -2   6   6       69.75       80.86      4.40 o 
   0   6   6     1637.78     1708.10     42.19 o 
   2   6   6       32.52       52.11      4.39 o 
   4   6   6        0.93        3.90      3.31 o 
   6   6   6        2.79       -0.42      2.66 o 
   8   6   6       19.70       18.08      4.54 o 
 -11   7   6        3.25        8.70      3.71 o 
  -9   7   6     1048.70     1183.95     27.92 o 
  -7   7   6     1235.90     1257.02     27.94 o 
  -5   7   6      322.86      328.80      9.31 o 
  -3   7   6      208.90      177.40      6.25 o 
  -1   7   6       15.79       23.64      3.85 o 
   1   7   6      960.51     1057.69     21.35 o 
   3   7   6        6.19        5.69      3.03 o 
   5   7   6        3.57       -0.37      4.31 o 
   7   7   6        1.47        2.42      2.38 o 
 -12   8   6        1.35        3.86      2.16 o 
 -10   8   6      124.29      144.02      7.84 o 
  -8   8   6       27.21       21.76      5.27 o 
  -6   8   6        2.88        6.50      3.30 o 
  -4   8   6      319.09      323.90     11.38 o 
  -2   8   6        0.18        3.87      3.23 o 
   0   8   6       64.71       66.54      5.72 o 
   2   8   6       70.64      124.34      8.21 o 
   4   8   6       39.50       73.87      5.04 o 
   6   8   6       49.79       59.22      6.12 o 
 -11   9   6        4.44        1.35      4.07 o 
  -9   9   6       91.58      103.85      6.90 o 
  -7   9   6      281.27      375.22     11.07 o 
  -5   9   6        0.29       12.94      7.72 o 
  -3   9   6      322.37      235.16     12.80 o 
  -1   9   6      391.74      437.96     19.42 o 
   1   9   6       83.09       90.40      6.73 o 
   3   9   6        0.00        4.93      3.67 o 
   5   9   6       11.19       14.41      3.69 o 
   7   9   6        6.32        4.11      2.34 o 
 -10  10   6       45.34       48.31      5.06 o 
  -8  10   6       36.16       25.86      5.84 o 
  -6  10   6      477.05      522.32     23.03 o 
  -4  10   6       37.69       24.29      5.52 o 
  -2  10   6        9.15       16.66      5.64 o 
   0  10   6       81.92       95.13     10.31 o 
   2  10   6      135.74      204.12     13.07 o 
   4  10   6       13.52        3.24      2.94 o 
   6  10   6      157.43      145.07      9.70 o 
  -9  11   6       18.09       16.01      6.46 o 
  -7  11   6      117.82      108.89      9.41 o 
  -5  11   6      675.16      577.01     23.03 o 
  -3  11   6      135.59      102.75     16.01 o 
  -1  11   6       32.60       14.52      5.74 o 
   1  11   6      200.58      189.17     31.32 o 
   3  11   6      133.79      136.51      9.96 o 
   5  11   6       75.94       37.25     13.90 o 
  -8  12   6        4.52        7.02      5.62 o 
  -6  12   6       27.14       16.52      6.32 o 
  -4  12   6       38.86       47.81      7.40 o 
  -2  12   6      293.80      283.74     20.08 o 
   0  12   6       81.42       83.35      8.93 o 
   2  12   6       18.72       23.36     14.32 o 
   4  12   6      101.13      116.57     11.80 o 
  -7  13   6        2.65        3.25      3.36 o 
  -5  13   6       15.75       18.09      5.62 o 
  -3  13   6       22.14       24.93      5.80 o 
  -1  13   6      112.60      158.19     10.26 o 
   1  13   6       65.85       44.61      5.75 o 
   3  13   6       23.42       11.89      3.47 o 
  -4  14   6        0.88        7.55      3.96 o 
  -2  14   6       39.94       20.70      5.04 o 
   0  14   6       29.66       29.01      8.01 o 
 -13   1   7      541.93      457.30     14.02 o 
 -11   1   7       78.09       84.41      8.94 o 
  -9   1   7       27.44       34.74      4.08 o 
  -7   1   7      116.67      132.96      9.52 o 
  -5   1   7        8.96        8.19      2.91 o 
  -3   1   7       23.67       38.04      8.84 o 
  -1   1   7     1671.38     1482.59     31.65 o 
   1   1   7        6.71       12.08      3.01 o 
   3   1   7       38.31       31.48      3.60 o 
   5   1   7      272.16      385.84     19.72 o 
   7   1   7        4.34        1.63      3.09 o 
   9   1   7       17.21       -2.46     11.33 o 
 -14   2   7       58.72       39.32     20.22 o 
 -12   2   7      140.79      150.54     14.55 o 
 -10   2   7        3.46        0.24      3.98 o 
  -8   2   7      241.10      287.25     12.03 o 
  -6   2   7      193.80      167.61      5.82 o 
  -4   2   7       63.05       71.66      7.69 o 
  -2   2   7     3994.91     3521.49     73.73 o 
   0   2   7       35.73       62.22      4.63 o 
   2   2   7       24.81        9.76      4.06 o 
   4   2   7      722.82      738.19     17.65 o 
   6   2   7        0.06       -1.80      3.29 o 
   8   2   7      213.95      174.92     18.12 o 
 -13   3   7       60.99       59.80      4.81 o 
 -11   3   7      244.00      244.07     24.16 o 
  -9   3   7      199.57      227.90     10.59 o 
  -7   3   7     1340.80     1202.75     27.67 o 
  -5   3   7       32.21       36.65      5.31 o 
  -3   3   7      153.05      104.52      8.80 o 
  -1   3   7      425.62      321.29     13.87 o 
   1   3   7      810.91      663.88     21.13 o 
   3   3   7       10.86       16.89      3.63 o 
   5   3   7       46.49       49.84      7.91 o 
   7   3   7        5.52        1.09      4.66 o 
   9   3   7        2.47        3.93     22.47 o 
 -12   4   7        0.82        3.78      2.96 o 
 -10   4   7      109.55      111.01      8.29 o 
  -8   4   7      367.56      382.54     12.11 o 
  -6   4   7      790.15      808.47     19.76 o 
  -4   4   7      362.25      244.80     11.51 o 
  -2   4   7     1061.39      917.73     25.58 o 
   0   4   7      617.18      670.31     18.69 o 
   2   4   7       91.97       75.31      4.72 o 
   4   4   7       45.73       50.56      5.06 o 
   6   4   7      158.22      181.36      7.93 o 
   8   4   7       42.23       27.48      3.73 o 
 -13   5   7       29.69       22.56      3.07 o 
 -11   5   7      998.76     1139.62     30.95 o 
  -9   5   7        4.63       10.39      4.13 o 
  -7   5   7     4003.28     3815.87     70.50 o 
  -5   5   7      852.20      713.21     15.98 o 
  -3   5   7      290.60      212.59     11.62 o 
  -1   5   7       12.00       15.80      3.02 o 
   1   5   7        7.01        2.32      2.83 o 
   3   5   7      305.19      403.54     11.05 o 
   5   5   7       15.39       12.08      4.25 o 
   7   5   7        2.64       -0.13      3.44 o 
 -12   6   7        6.14        9.22      3.01 o 
 -10   6   7      780.76      912.65     30.44 o 
  -8   6   7     1572.97     1702.02     34.08 o 
  -6   6   7      340.92      340.29      9.90 o 
  -4   6   7       30.34       30.89      3.77 o 
  -2   6   7      527.74      491.64     12.03 o 
   0   6   7     1254.94     1199.17     23.74 o 
   2   6   7      363.73      396.02     10.88 o 
   4   6   7        6.36        6.84      3.05 o 
   6   6   7       35.53       35.97      3.72 o 
   8   6   7        1.48        0.44      1.95 o 
 -11   7   7       18.58       27.73      4.16 o 
  -9   7   7     1548.06     1783.94     39.63 o 
  -7   7   7     2231.35     2371.15     45.60 o 
  -5   7   7      346.09      328.83      9.64 o 
  -3   7   7      916.45      930.06     19.94 o 
  -1   7   7        8.24        5.54      3.49 o 
   1   7   7        0.51        6.12      3.37 o 
   3   7   7       25.31       13.43      3.48 o 
   5   7   7       13.92       20.85      3.36 o 
   7   7   7        0.36       -1.68      2.14 o 
 -12   8   7       41.37       28.23      4.92 o 
 -10   8   7       45.92       50.66     10.39 o 
  -8   8   7      337.13      399.07     15.37 o 
  -6   8   7      728.30      726.80     17.69 o 
  -4   8   7      550.58      452.03     12.20 o 
  -2   8   7       24.33       39.25      5.05 o 
   0   8   7      174.31      149.46      6.66 o 
   2   8   7      270.58      234.90      8.45 o 
   4   8   7      292.23      326.87     14.94 o 
   6   8   7       14.91       12.83      2.47 o 
 -11   9   7       23.29       25.56      3.07 o 
  -9   9   7       11.98        7.99      4.45 o 
  -7   9   7        5.72       10.15      3.17 o 
  -5   9   7       82.45       73.69      6.40 o 
  -3   9   7        7.97       -0.37      3.65 o 
  -1   9   7       35.54       51.37      8.07 o 
   1   9   7       22.38       23.69      4.72 o 
   3   9   7       37.30       29.10      4.74 o 
   5   9   7        2.66       -0.48      2.18 o 
 -10  10   7        0.36        5.48      2.53 o 
  -8  10   7        3.12        5.16      4.16 o 
  -6  10   7        3.35       -1.52      4.86 o 
  -4  10   7      303.53      251.99     17.56 o 
  -2  10   7       87.64       61.49      7.72 o 
   0  10   7       58.47       58.60      8.11 o 
   2  10   7       47.30       45.65      4.95 o 
   4  10   7       73.51       38.37      3.78 o 
  -9  11   7        1.87        6.46      5.06 o 
  -7  11   7      129.13      161.56     10.04 o 
  -5  11   7        0.72       -2.81      4.79 o 
  -3  11   7      157.42      200.03     12.24 o 
  -1  11   7        9.03        4.92      4.97 o 
   1  11   7        0.00       -2.34      4.64 o 
   3  11   7        1.14       -0.61      3.64 o 
  -8  12   7       10.98       13.20      5.62 o 
  -6  12   7       31.88       17.09      4.66 o 
  -4  12   7      133.28      122.04      9.11 o 
  -2  12   7      253.40      224.33     12.39 o 
   0  12   7        2.39        3.31      3.96 o 
   2  12   7        2.15        1.38      3.56 o 
  -5  13   7        1.53        3.20      4.77 o 
  -3  13   7       15.93       14.09      4.72 o 
  -1  13   7        0.98       -2.02      3.71 o 
   1  13   7        5.45        7.80      3.51 o 
 -14   0   8        7.20       21.35     19.94 o 
 -12   0   8     1528.97     1386.79     36.11 o 
 -10   0   8        1.72        0.14      4.29 o 
  -8   0   8      202.88      122.56      8.24 o 
  -6   0   8       67.45       37.82      6.86 o 
  -4   0   8      319.03      265.44     30.19 o 
  -2   0   8     8978.72     8004.26    178.46 o 
   0   0   8     2570.23     2465.74     55.70 o 
   2   0   8      148.41      119.55     21.69 o 
   4   0   8       25.02       30.04      5.92 o 
   6   0   8      117.00       85.56     32.86 o 
   8   0   8      164.71       74.34     14.71 o 
 -13   1   8        7.65        2.06      3.16 o 
 -11   1   8        3.63        7.16     11.42 o 
  -9   1   8        7.05       16.95      3.66 o 
  -7   1   8     1519.79     1496.54     30.55 o 
  -5   1   8     2657.55     2304.39     41.98 o 
  -3   1   8      772.48      543.07     13.35 o 
  -1   1   8     1128.09     1040.82     19.03 o 
   1   1   8      160.33      148.07      7.60 o 
   3   1   8       11.74       16.63      5.08 o 
   5   1   8        9.37        9.33      3.63 o 
   7   1   8        4.86        3.44      7.04 o 
 -14   2   8       36.75       13.48     19.66 o 
 -12   2   8       45.01       69.47      6.04 o 
 -10   2   8        7.49        8.20      4.73 o 
  -8   2   8       12.47       32.61      6.39 o 
  -6   2   8      161.82      130.05      7.14 o 
  -4   2   8        6.36       14.74      4.82 o 
  -2   2   8      213.83      248.51     16.85 o 
   0   2   8     1157.49     1122.19     24.66 o 
   2   2   8       29.36       45.72      4.83 o 
   4   2   8      114.65      123.30     10.82 o 
   6   2   8       70.19       89.91     11.21 o 
   8   2   8       36.57       21.35     13.66 o 
 -13   3   8        8.72       11.83      4.89 o 
 -11   3   8        0.32       -3.25      4.41 o 
  -9   3   8       24.24       28.84      5.46 o 
  -7   3   8     1771.26     1594.26     41.10 o 
  -5   3   8      228.82      240.15     33.10 o 
  -3   3   8       40.84       45.53      5.02 o 
  -1   3   8       11.30       11.42      3.95 o 
   1   3   8       23.58       39.38      5.12 o 
   3   3   8       36.82       32.82      5.17 o 
   5   3   8       55.06       59.49      5.88 o 
   7   3   8       29.15       16.77      9.10 o 
 -12   4   8        1.42        0.15      3.02 o 
 -10   4   8       33.03       27.31      5.34 o 
  -8   4   8     2492.11     2569.39     62.92 o 
  -6   4   8      279.12      243.50      9.07 o 
  -4   4   8        0.75       -2.81      3.26 o 
  -2   4   8     1130.74      975.58     26.47 o 
   0   4   8       11.32        2.50      3.68 o 
   2   4   8      681.90      747.61     21.22 o 
   4   4   8        1.97        0.00      3.36 o 
   6   4   8       15.51       14.70      3.70 o 
 -13   5   8        0.02       -1.23      4.46 o 
 -11   5   8       27.48       27.46      6.55 o 
  -9   5   8      438.28      446.55     16.28 o 
  -7   5   8     1335.07     1448.27     33.17 o 
  -5   5   8      832.15      785.28     19.62 o 
  -3   5   8      419.61      379.26     11.44 o 
  -1   5   8        0.20        1.78      4.72 o 
   1   5   8       28.72       45.44      6.37 o 
   3   5   8       43.21       46.84      6.02 o 
   5   5   8       14.16       16.04      3.50 o 
   7   5   8        1.23        1.17      6.97 o 
 -12   6   8       61.19       72.36      5.34 o 
 -10   6   8       10.01        9.36      4.58 o 
  -8   6   8     3501.64     3788.28     89.30 o 
  -6   6   8      737.00      736.06     19.09 o 
  -4   6   8       55.18       58.06      5.28 o 
  -2   6   8      215.29      145.09      7.04 o 
   0   6   8       24.88       40.00      4.36 o 
   2   6   8      107.89      133.30     10.77 o 
   4   6   8        4.29        3.71      3.20 o 
   6   6   8       25.42       19.46      3.38 o 
 -11   7   8        3.85        1.89      3.00 o 
  -9   7   8      490.50      559.37     20.96 o 
  -7   7   8      643.24      722.01     17.03 o 
  -5   7   8      669.26      638.67     15.36 o 
  -3   7   8      612.98      530.06     13.41 o 
  -1   7   8        1.67       -3.64      3.64 o 
   1   7   8        7.13       14.49      3.61 o 
   3   7   8      124.85      142.69     11.91 o 
   5   7   8       15.68       11.23      3.18 o 
 -10   8   8        2.96        0.56      5.34 o 
  -8   8   8       17.45       28.24      4.08 o 
  -6   8   8      269.41      262.73      9.13 o 
  -4   8   8        5.91       12.54      3.82 o 
  -2   8   8      178.35      195.26      7.65 o 
   0   8   8       81.96       95.14      5.98 o 
   2   8   8       18.85       22.81      3.79 o 
   4   8   8        2.02        4.77      2.75 o 
   6   8   8       13.55       13.20      3.65 o 
  -9   9   8       18.83       23.42      4.86 o 
  -7   9   8       24.27       28.52      3.89 o 
  -5   9   8      519.68      543.56     17.00 o 
  -3   9   8      152.71       95.62     15.39 o 
  -1   9   8        9.12       14.60      4.35 o 
   1   9   8       45.59       63.37      5.85 o 
   3   9   8        0.86        3.23      2.61 o 
   5   9   8       12.84       12.08      3.65 o 
  -8  10   8        3.43       -1.50      3.00 o 
  -6  10   8        4.95        4.48      5.06 o 
  -4  10   8       50.26       50.74     12.92 o 
  -2  10   8      142.70      148.44     10.68 o 
   0  10   8       23.63       19.52      4.16 o 
   2  10   8       20.77       13.17      3.35 o 
   4  10   8        7.96        4.84      2.19 o 
  -7  11   8       75.83       63.11     16.01 o 
  -5  11   8       41.32       44.13      6.65 o 
  -3  11   8      269.31      197.58     22.19 o 
  -1  11   8       74.53       64.46      7.75 o 
   1  11   8       19.75        8.35      4.27 o 
   3  11   8        0.31       -0.42      2.87 o 
  -6  12   8        0.03        1.54      5.06 o 
  -4  12   8      115.28      101.36     20.79 o 
  -2  12   8       33.81       26.96      5.26 o 
   0  12   8      108.78      100.70      9.97 o 
  -5  13   8       13.07       19.38      5.62 o 
  -3  13   8        0.52        1.63      4.77 o 
  -1  13   8        3.55        9.27      4.77 o 
 -13   1   9        4.74        3.67      2.60 o 
 -11   1   9     1229.18     1143.58     37.94 o 
  -9   1   9      158.72      206.88     11.14 o 
  -7   1   9       49.39       66.56      5.44 o 
  -5   1   9        2.22        2.05      2.96 o 
  -3   1   9       34.84       43.22      4.04 o 
  -1   1   9       25.64       17.39      6.12 o 
   1   1   9      170.97      209.76     11.93 o 
   3   1   9       20.66       18.57      6.67 o 
   5   1   9        1.78        2.17      3.16 o 
   7   1   9       42.29       22.66     15.93 o 
 -12   2   9        1.59        8.90      5.88 o 
 -10   2   9      299.30      316.28     38.51 o 
  -8   2   9      339.88      367.45     17.45 o 
  -6   2   9      175.88      205.01     17.92 o 
  -4   2   9       26.60       22.17      4.21 o 
  -2   2   9        3.35        9.72      3.86 o 
   0   2   9      457.69      550.66     17.25 o 
   2   2   9       41.08       53.69      5.28 o 
   4   2   9       16.62       21.59      4.66 o 
   6   2   9       59.54       34.99      5.32 o 
 -13   3   9       20.54       14.44      2.93 o 
 -11   3   9       38.41       29.29      7.53 o 
  -9   3   9       85.29       81.31     10.36 o 
  -7   3   9       15.41       17.13      4.78 o 
  -5   3   9      241.26      205.40     14.41 o 
  -3   3   9       13.53        6.57      4.08 o 
  -1   3   9      656.17      667.85     35.47 o 
   1   3   9       23.78       17.91      4.99 o 
   3   3   9        2.86        2.77      3.88 o 
   5   3   9        1.06       -0.04      3.24 o 
   7   3   9        7.28       -3.92     11.88 o 
 -12   4   9      136.72      131.92     10.42 o 
 -10   4   9      152.63      177.87      9.77 o 
  -8   4   9      114.44       86.48      7.47 o 
  -6   4   9     1366.59     1344.45     35.97 o 
  -4   4   9      234.84      243.17     22.29 o 
  -2   4   9      926.59      990.29     27.82 o 
   0   4   9       55.44       79.46      7.07 o 
   2   4   9       52.52       72.43     12.93 o 
   4   4   9       11.95       10.01      3.66 o 
   6   4   9        7.47        6.40      2.89 o 
 -13   5   9        3.44       -0.94      3.15 o 
 -11   5   9       21.17       21.86      4.88 o 
  -9   5   9      744.49      890.95     26.43 o 
  -7   5   9        2.56        5.28      4.08 o 
  -5   5   9     4272.42     4404.03    101.96 o 
  -3   5   9      827.59      826.20     24.05 o 
  -1   5   9      247.90      256.75     11.52 o 
   1   5   9       63.56       62.17      7.53 o 
   3   5   9       75.80       89.24      6.83 o 
   5   5   9      116.14      137.49     18.24 o 
 -12   6   9        6.06        3.48      3.42 o 
 -10   6   9      277.80      320.44     13.05 o 
  -8   6   9     1259.70     1402.76     37.54 o 
  -6   6   9     1768.05     1783.46     39.62 o 
  -4   6   9        4.19       15.33      5.88 o 
  -2   6   9      180.81      185.17      9.75 o 
   0   6   9      245.01      264.62     11.89 o 
   2   6   9       68.00       75.29      6.58 o 
   4   6   9       49.51       37.90      6.24 o 
   6   6   9        0.21        0.58      2.21 o 
 -11   7   9      113.61      104.29      6.20 o 
  -9   7   9        0.21        3.46      3.97 o 
  -7   7   9      654.16      777.29     26.65 o 
  -5   7   9      384.80      362.19     14.68 o 
  -3   7   9      542.49      583.23     16.16 o 
  -1   7   9      197.08      220.45      9.00 o 
   1   7   9       51.22       62.63      6.49 o 
   3   7   9       39.60       44.89      5.15 o 
   5   7   9        2.58        0.66      2.48 o 
 -10   8   9       37.25       33.42      6.18 o 
  -8   8   9       14.32       20.91      4.09 o 
  -6   8   9      813.17      907.00     23.87 o 
  -4   8   9     1495.05     1532.90     37.16 o 
  -2   8   9        7.25        6.68      3.34 o 
   0   8   9       15.12       10.35      3.40 o 
   2   8   9        2.57        3.04      2.93 o 
   4   8   9       37.76       28.87      6.32 o 
  -9   9   9      139.88      147.61      8.04 o 
  -7   9   9       22.70       28.01      4.62 o 
  -5   9   9       44.94       65.02      8.11 o 
  -3   9   9       22.77       30.69      4.18 o 
  -1   9   9       65.75       54.50      4.44 o 
   1   9   9        2.30        0.10      2.73 o 
   3   9   9        7.69       10.19      2.57 o 
  -8  10   9        2.57       -3.51      3.51 o 
  -6  10   9        0.26        5.42      3.61 o 
  -4  10   9        1.12        7.80      3.77 o 
  -2  10   9      490.65      445.49     17.07 o 
   0  10   9       62.30       48.47      7.05 o 
   2  10   9        0.46       -0.06      2.28 o 
  -7  11   9        1.04       -3.56      3.56 o 
  -5  11   9       49.85       52.70     13.06 o 
  -3  11   9       20.61       27.49     10.25 o 
  -1  11   9       13.73        6.72      4.07 o 
   1  11   9        3.39        1.45      3.16 o 
  -6  12   9       10.70        9.27      4.77 o 
  -4  12   9        0.84       -3.47      3.47 o 
  -2  12   9       14.23       -2.81      7.86 o 
 -12   0  10       60.64       16.85     20.22 o 
 -10   0  10      522.77      465.79     20.30 o 
  -8   0  10        0.55       14.44      8.84 o 
  -6   0  10      495.57      484.15     17.09 o 
  -4   0  10      223.67      193.77     10.62 o 
  -2   0  10      192.51      171.61     10.56 o 
   0   0  10      615.70      816.02     49.18 o 
   2   0  10       16.03       15.26      5.07 o 
   4   0  10       12.22        6.81      5.80 o 
   6   0  10       10.15       11.52     15.45 o 
 -13   1  10       81.08        9.88     14.64 o 
 -11   1  10       60.53       68.00      9.32 o 
  -9   1  10       53.79       54.84      6.83 o 
  -7   1  10      104.51      129.75     14.64 o 
  -5   1  10       22.16       23.91      3.99 o 
  -3   1  10        0.94        1.70      3.43 o 
  -1   1  10      178.57      110.77     15.01 o 
   1   1  10        1.83       -3.38      6.08 o 
   3   1  10       33.76       29.52      8.23 o 
   5   1  10        1.63        3.37      6.77 o 
 -12   2  10       65.07       50.94      7.11 o 
 -10   2  10       36.76       33.22     11.62 o 
  -8   2  10       14.74       14.18      5.31 o 
  -6   2  10      163.35      186.76     12.81 o 
  -4   2  10      208.69      167.45      8.07 o 
  -2   2  10       53.70       61.30      5.99 o 
   0   2  10      240.80      262.69     17.23 o 
   2   2  10        9.40       10.59      8.88 o 
   4   2  10       34.80       32.31      5.92 o 
   6   2  10       11.19        1.89     11.99 o 
 -13   3  10       23.93       21.21      4.47 o 
 -11   3  10       23.09       36.24      5.63 o 
  -9   3  10      152.26      123.56      9.00 o 
  -7   3  10      178.34      161.27      9.66 o 
  -5   3  10      122.89      124.71      8.89 o 
  -3   3  10      243.31      248.17     13.34 o 
  -1   3  10       26.61       34.43      7.39 o 
   1   3  10       88.93      107.09     12.59 o 
   3   3  10       19.84       17.31      4.20 o 
   5   3  10       13.50        8.08      2.96 o 
 -12   4  10       19.35       17.41      3.39 o 
 -10   4  10       39.73       57.48     11.61 o 
  -8   4  10        0.06        3.83      4.49 o 
  -6   4  10     1933.15     1901.79     48.59 o 
  -4   4  10       47.03       47.23      6.37 o 
  -2   4  10       25.43       27.46      5.78 o 
   0   4  10      157.43      169.61      9.70 o 
   2   4  10       22.01       27.52      9.20 o 
   4   4  10       47.17       53.95      7.05 o 
 -11   5  10        0.02        4.72      6.04 o 
  -9   5  10       66.09       80.76      6.98 o 
  -7   5  10      710.27      767.96     23.68 o 
  -5   5  10     1509.03     1561.04     41.06 o 
  -3   5  10      274.40      330.08     13.63 o 
  -1   5  10        0.01       -3.94      5.70 o 
   1   5  10        0.53        2.07      4.05 o 
   3   5  10        2.71       -0.03      3.11 o 
   5   5  10       12.36        8.94      3.17 o 
 -12   6  10        2.80        0.87      2.08 o 
 -10   6  10       76.24      105.61      7.87 o 
  -8   6  10       17.31       29.73      5.68 o 
  -6   6  10     1125.64     1263.56     34.52 o 
  -4   6  10       43.86       58.22      7.50 o 
  -2   6  10       55.13       76.30      7.38 o 
   0   6  10       17.16       10.84      4.40 o 
   2   6  10        0.92        5.20      5.33 o 
   4   6  10       10.14       11.03      3.59 o 
 -11   7  10       13.10        7.02      4.21 o 
  -9   7  10       17.00       22.26      4.84 o 
  -7   7  10      627.97      695.99     18.35 o 
  -5   7  10      325.62      381.32     14.58 o 
  -3   7  10      539.29      554.73     18.52 o 
  -1   7  10       36.68       40.04      5.77 o 
   1   7  10        3.11       -0.31      3.58 o 
   3   7  10        0.64        0.28      2.65 o 
 -10   8  10       53.15       51.15     13.34 o 
  -8   8  10        7.18       14.75      4.37 o 
  -6   8  10      179.55      191.56      8.47 o 
  -4   8  10      160.44      183.10      8.36 o 
  -2   8  10        5.39       10.82      4.44 o 
   0   8  10        0.78       -1.21      3.87 o 
   2   8  10        0.94        2.06      2.68 o 
  -9   9  10        0.22       -0.02      2.68 o 
  -7   9  10       78.24       75.28      5.66 o 
  -5   9  10       66.61       69.06      5.69 o 
  -3   9  10       91.49       98.74      6.42 o 
  -1   9  10       96.58       93.39      7.25 o 
   1   9  10        0.30        3.65      2.98 o 
  -6  10  10        0.77        0.84      3.57 o 
  -4  10  10       54.85       40.35      5.19 o 
  -2  10  10        1.78        4.82      4.49 o 
   0  10  10        4.29        4.77      3.37 o 
  -5  11  10        0.10        6.18      4.77 o 
  -3  11  10        3.96        5.34      5.34 o 
 -13   1  11      105.69       50.84     21.35 o 
 -11   1  11        1.00        2.23      3.85 o 
  -9   1  11     1280.42     1178.73     26.14 o 
  -7   1  11       36.43       55.13      6.20 o 
  -5   1  11       74.02      108.98     10.95 o 
  -3   1  11       48.99       48.88      9.86 o 
  -1   1  11       64.71       74.51      6.59 o 
   1   1  11        1.43       -0.49      5.59 o 
   3   1  11        9.58       10.32      7.13 o 
 -12   2  11       54.63       36.07      6.45 o 
 -10   2  11      170.83      145.65     12.53 o 
  -8   2  11      566.21      595.36     20.01 o 
  -6   2  11      162.42      205.22     18.93 o 
  -4   2  11      120.97      137.47      8.12 o 
  -2   2  11      101.80       97.50      7.36 o 
   0   2  11       23.65       33.18      6.57 o 
   2   2  11        4.44        1.91      3.58 o 
   4   2  11        3.97        1.39      4.13 o 
 -11   3  11        2.95       12.32      3.78 o 
  -9   3  11        5.75       19.13      5.13 o 
  -7   3  11       34.40       37.71      6.20 o 
  -5   3  11      325.80      420.02     16.37 o 
  -3   3  11       22.87       15.95      5.29 o 
  -1   3  11        1.49        4.95      4.75 o 
   1   3  11       56.31       48.30      5.90 o 
   3   3  11        0.51       -2.21      2.89 o 
 -12   4  11        4.90       -1.12      2.41 o 
 -10   4  11      588.36      584.96     19.42 o 
  -8   4  11      171.82      164.80      9.81 o 
  -6   4  11      496.32      551.00     19.11 o 
  -4   4  11      213.90      235.30     12.12 o 
  -2   4  11       57.33       44.78     11.69 o 
   0   4  11       31.84       51.00      9.24 o 
   2   4  11       41.77       37.68      5.95 o 
   4   4  11        5.21        3.92      2.66 o 
 -11   5  11      104.20      109.82      6.74 o 
  -9   5  11        4.09       29.23     11.72 o 
  -7   5  11      209.46      247.36     15.07 o 
  -5   5  11      230.56      307.06     34.68 o 
  -3   5  11     1914.63     2178.86     54.62 o 
  -1   5  11      118.56      109.01      8.23 o 
   1   5  11        9.75       18.48      4.30 o 
   3   5  11       12.03       13.67      3.86 o 
 -10   6  11       16.98       14.63      4.18 o 
  -8   6  11      335.77      363.30     13.91 o 
  -6   6  11      259.88      275.74     12.47 o 
  -4   6  11      472.97      545.12     18.71 o 
  -2   6  11        7.87        8.77      4.68 o 
   0   6  11        5.67        0.94      3.85 o 
   2   6  11        0.09       -1.55      2.72 o 
  -9   7  11       90.41      111.56      7.21 o 
  -7   7  11      127.10      164.05     10.52 o 
  -5   7  11      392.49      439.21     16.86 o 
  -3   7  11        0.15        5.39      5.28 o 
  -1   7  11       67.12       66.39      6.32 o 
   1   7  11       34.31       38.76      5.03 o 
  -8   8  11       28.86       30.45      4.66 o 
  -6   8  11        0.00        2.03      3.76 o 
  -4   8  11      488.87      500.52     17.88 o 
  -2   8  11      295.17      349.48     18.68 o 
   0   8  11       42.29       53.80      5.36 o 
  -7   9  11        0.25       -2.87      2.87 o 
  -5   9  11        0.55        6.21      3.76 o 
  -3   9  11       35.08       45.16      5.04 o 
  -1   9  11        3.34        6.87      3.36 o 
  -4  10  11       41.07       24.72      4.77 o 
 -12   0  12        5.18       11.24     17.13 o 
 -10   0  12        6.09       -3.46     11.09 o 
  -8   0  12      136.65      131.56      9.37 o 
  -6   0  12      347.84      394.47     16.22 o 
  -4   0  12      186.17      231.69     18.35 o 
  -2   0  12       23.06       25.20      6.57 o 
   0   0  12        0.73       -4.18      6.72 o 
   2   0  12       20.57       12.73      5.41 o 
 -11   1  12      391.35      362.13     27.19 o 
  -9   1  12       45.08       41.32      7.63 o 
  -7   1  12       28.55       14.77      4.70 o 
  -5   1  12       56.07       59.60      7.75 o 
  -3   1  12       73.47       82.79      6.78 o 
  -1   1  12        5.76        6.35      4.30 o 
   1   1  12        1.29        8.67      3.85 o 
   3   1  12        0.11        3.35      4.31 o 
 -12   2  12       66.26       48.31     19.38 o 
 -10   2  12      130.54      145.57     10.32 o 
  -8   2  12       11.60       10.26      5.05 o 
  -6   2  12       17.01       30.27      6.28 o 
  -4   2  12      372.64      439.29     16.78 o 
  -2   2  12       37.52       52.55      7.01 o 
   0   2  12        8.03        8.89      4.28 o 
   2   2  12       73.47       59.00     14.52 o 
 -11   3  12       11.40        2.31      3.72 o 
  -9   3  12       84.05       91.17     19.57 o 
  -7   3  12       73.03       91.52      8.50 o 
  -5   3  12      436.65      450.20     19.25 o 
  -3   3  12       12.24       26.94      6.15 o 
  -1   3  12       68.11       58.10      9.61 o 
   1   3  12        2.37       -1.50      5.21 o 
   3   3  12        6.54        0.64      4.35 o 
 -10   4  12        2.50        3.31      3.60 o 
  -8   4  12       23.10       23.24      5.15 o 
  -6   4  12        2.98        0.43      4.53 o 
  -4   4  12      532.04      603.56     20.29 o 
  -2   4  12       15.87        6.62      5.72 o 
   0   4  12       31.68       16.29      4.00 o 
   2   4  12        4.40        1.16      2.67 o 
 -11   5  12       27.15       27.13      4.48 o 
  -9   5  12        1.29        1.45      5.62 o 
  -7   5  12       98.43       86.31     13.88 o 
  -5   5  12       42.65       38.53      5.84 o 
  -3   5  12      406.39      457.35     16.60 o 
  -1   5  12       26.90       24.87      5.53 o 
   1   5  12        3.59        1.58      4.74 o 
 -10   6  12       20.05       24.64      3.84 o 
  -8   6  12        0.22        2.43      3.61 o 
  -6   6  12        9.64       15.88      4.90 o 
  -4   6  12      180.62      200.69     10.65 o 
  -2   6  12        6.44        7.13      9.38 o 
   0   6  12       11.70       17.09      3.67 o 
  -9   7  12       31.17       25.97      4.27 o 
  -7   7  12       75.68       78.08      7.09 o 
  -5   7  12       88.57      120.08      8.17 o 
  -3   7  12       71.27       72.84      6.44 o 
  -1   7  12      142.88      141.83     19.24 o 
   1   7  12        1.64        3.37      3.65 o 
  -8   8  12       60.35       47.79      4.57 o 
  -6   8  12        2.48       -3.27      3.27 o 
  -4   8  12      142.33      187.37      9.23 o 
  -2   8  12       48.95       52.48      6.88 o 
  -5   9  12       41.00       26.40      5.62 o 
  -3   9  12       18.06       18.54      4.77 o 
 -11   1  13       69.17       49.91     16.56 o 
  -9   1  13        8.19        2.86      5.15 o 
  -7   1  13      472.95      440.01     16.13 o 
  -5   1  13        6.19        7.20      4.93 o 
  -3   1  13        1.00        4.32      4.51 o 
  -1   1  13        8.81        7.43      5.52 o 
   1   1  13       30.48       18.58      7.74 o 
 -10   2  13       42.59       42.97      5.88 o 
  -8   2  13       33.74       24.40      5.28 o 
  -6   2  13      437.09      466.03     61.89 o 
  -4   2  13       50.64       39.91     11.12 o 
  -2   2  13      145.52      165.85     12.53 o 
   0   2  13       18.76       12.56      6.08 o 
 -11   3  13      101.95      137.35     28.37 o 
  -9   3  13       10.35       12.77      4.14 o 
  -7   3  13       11.53       16.65      6.04 o 
  -5   3  13       54.64       73.75      7.74 o 
  -3   3  13       36.65       40.03     10.49 o 
  -1   3  13       92.06      114.68     10.55 o 
   1   3  13        3.13        3.64      3.81 o 
 -10   4  13        0.26       -7.32      7.35 o 
  -8   4  13       67.85       51.99      5.50 o 
  -6   4  13       22.71       21.65      5.05 o 
  -4   4  13      201.80      238.25     11.35 o 
  -2   4  13       13.29       20.19      4.61 o 
   0   4  13        8.34        6.99      2.99 o 
  -9   5  13       25.15       24.07      4.06 o 
  -7   5  13       13.75       13.77      4.19 o 
  -5   5  13        2.83       -1.24      3.72 o 
  -3   5  13       18.45       33.40      5.19 o 
  -1   5  13      145.27      176.34     38.90 o 
  -8   6  13       10.62       15.14      3.76 o 
  -6   6  13       12.79       10.02      3.86 o 
  -4   6  13       41.46       39.64      8.40 o 
  -2   6  13       71.69       70.75     16.81 o 
  -7   7  13       16.78       20.20      3.64 o 
  -5   7  13       97.75      107.85      7.05 o 
  -3   7  13       15.59       11.49      3.67 o 
  -8   0  14       45.36       10.11     23.31 o 
  -6   0  14       37.02       31.77      8.85 o 
  -4   0  14      181.62      191.48     38.90 o 
  -2   0  14        8.62        7.02     20.22 o 
  -9   1  14      103.53       45.15     16.59 o 
  -7   1  14        0.10        7.56      9.74 o 
  -5   1  14       44.12       35.60     13.42 o 
  -3   1  14       21.39       14.55      8.26 o 
  -1   1  14        0.24        5.18     12.52 o 
  -8   2  14      205.90      200.70      9.27 o 
  -6   2  14        0.34       -2.03     10.34 o 
  -4   2  14        0.92       -3.93      3.93 o 
  -2   2  14       82.63       78.17     23.72 o 
  -9   3  14       25.60       22.19     16.57 o 
  -7   3  14       20.48        7.02      7.61 o 
  -5   3  14       52.98       37.76      9.90 o 
  -3   3  14       53.73       39.35      7.49 o 
  -1   3  14       19.94       23.31     19.10 o 
  -8   4  14        0.32       -0.71      3.28 o 
  -6   4  14       60.78       57.47      6.98 o 
  -4   4  14       11.68        8.37      3.58 o 
  -2   4  14       88.18       94.87     15.45 o 
  -7   5  14        1.84        0.61      3.24 o 
  -5   5  14        4.73        1.37      3.06 o 
  -3   5  14        6.00       -0.84      4.49 o 
                                                 
